# Supplementary material for: catena-Poly[[[aqua­tris­(pyridine-κN)nickel(II)]-μ-2,3,5,6-tetra­chloro­benzene-1,4-dicarboxyl­ato-κ2 O 1:O 4] pyridine monosolvate]
Source: Acta Crystallogr Sect E Struct Rep Online. 2010 Nov 20;66(Pt 12):m1618. doi: 10.1107/S1600536810045794 (PMC3011545; doi:10.1107/S1600536810045794)
Supplement: Supplementary file 1 [file e-66-m1618-sup1.cif]

##############################################################################
###                                                                        ###
###        Electronic paper (Acta Crystallographica Section E)             ###
###                                                                        ###
##############################################################################
#                                                                            #
# This CIF contains the data in a paper accepted for publication in Acta     #
# Crystallographica Section E. It conforms to the requirements of Notes      #
# for Authors for Section E, and has been peer reviewed under the auspices   #
# of the IUCr Commission on Journals.                                        #
#                                                                            #
# Full details of the Crystallographic Information File format               #
# are given in the paper "The Crystallographic Information File (CIF):       #
# a New Standard Archive File for Crystallography" by S. R. Hall, F. H.      #
# Allen and I. D. Brown [Acta Cryst. (1991), A47, 655-685].                  #
#                                                                            #
# The current version of the core CIF dictionary is obtainable from          #
# ftp://ftp.iucr.org/pub/cif_core.dic. The current version number is 2.4.    #
#                                                                            #
# Software is freely available for graphical display of the structure(s) in  #
# this CIF.  For information consult the CIF home page http://www.iucr.org/  #
# cif/home.html                                                              #
#                                                                            #
# This file may be used for bona fide research purposes within the           #
# scientific community so long as proper attribution is given to the journal # 
# article from which it was obtained.                                        #
#                                                                            #
##############################################################################
                                             
data_global
_audit_creation_method     'form.cif (version 2.0)'
_journal_data_validation_number     ?
_journal_date_recd_electronic     2010-10-28
_journal_date_accepted     2010-11-08
_journal_name_full     'Acta Crystallographica, Section E'
_journal_year     2010
_journal_volume     66
_journal_issue     12
_journal_page_first     m1618
_journal_page_last     m1618
_journal_paper_category     QM
_journal_coeditor_code     RZ2513
_publ_contact_author_name     'Chang-Ge Zheng'
_publ_contact_author_address
;
      School of Chemical and Material Engineering
      Jiangnan University
      1800 Lihu Road
      Wuxi
      Jiangsu Province 214122
      P.R.China
;
_publ_contact_author_email     'lanse19860111@163.com'
_publ_contact_author_fax     ?
_publ_contact_author_phone     '0086-15061873200'
_publ_section_title
;\
<i>catena</i>-Poly[[[aquatris(pyridine-\k<i>N</i>)nickel(II)]-\m-2,3,5,6-\
tetrachlorobenzene-1,4-dicarboxylato-\k^2^<i>O</i>^1^:<i>O</i>^4^] pyridine
monosolvate]
;
loop_
    _publ_author_name
    _publ_author_address
    'Chang-Ge Zheng'
;    School of Chemical and Material Engineering
     Jiangnan University
     1800 Lihu Road
     Wuxi
     Jiangsu Province 214122
     People's Republic of China
;
    'Pei-Pei Zhang'
;    School of Chemical and Material Engineering
     Jiangnan University
     1800 Lihu Road
     Wuxi
     Jiangsu Province 214122
     People's Republic of China
;
    'Peng Zhang'
;    School of Chemical and Material Engineering
     Jiangnan University
     1800 Lihu Road
     Wuxi
     Jiangsu Province 214122
     People's Republic of China
;
    'Song Li'
;    School of Chemical and Material Engineering
     Jiangnan University
     1800 Lihu Road
     Wuxi
     Jiangsu Province 214122
     People's Republic of China
;
data_I
_chemical_name_systematic
;\
<i>catena</i>-Poly[[[aquatris(pyridine-\k<i>N</i>)nickel(II)]-
\m-2,3,5,6-tetrachlorobenzene-1,4-dicarboxylato-\k^2^<i>O</i>^1^:<i>O</i>^4^]
pyridine monosolvate]
;
_chemical_name_common     ?
_chemical_formula_moiety     'C46 H34 Cl8 N6 Ni2 O10, 2(C5 H5 N)'
_chemical_formula_sum     'C56 H44 Cl8 N8 Ni2 O10'
_chemical_formula_structural     ?
_chemical_formula_analytical     ?
_chemical_formula_iupac     '[Ni (C8 Cl4 O4) (C5 H5 N)3 (H2 O)], C5 H5 N'
_chemical_formula_weight     1390.01
_chemical_melting_point     ?
_symmetry_cell_setting     triclinic
_symmetry_space_group_name_H-M     'P -1'
_symmetry_space_group_name_Hall     '-P 1'
loop_
    _symmetry_equiv_pos_as_xyz
    'x, y, z'
    '-x, -y, -z'
_cell_length_a     8.6148(6)
_cell_length_b     17.6879(10)
_cell_length_c     21.0617(10)
_cell_angle_alpha     68.279(5)
_cell_angle_beta     79.750(6)
_cell_angle_gamma     84.853(6)
_cell_volume     2932.9(3)
_cell_formula_units_Z     2
_cell_measurement_reflns_used     11475
_cell_measurement_theta_min     3.0253
_cell_measurement_theta_max     27.4932
_cell_measurement_temperature     293(2)
_exptl_crystal_description     'Block'
_exptl_crystal_colour     'Green'
_exptl_crystal_size_max     0.26
_exptl_crystal_size_mid     0.21
_exptl_crystal_size_min     0.10
_exptl_crystal_size_rad     ?
_exptl_crystal_density_diffrn     1.574
_exptl_crystal_density_meas     ?
_exptl_crystal_density_method     'not measured'
_exptl_crystal_F_000     1416
_exptl_absorpt_coefficient_mu     1.072
_exptl_absorpt_correction_type     multi-scan
_exptl_absorpt_process_details     '(SADABS; Sheldrick, 2008<i>a</i>)'
_exptl_absorpt_correction_T_min     0.6882
_exptl_absorpt_correction_T_max     1.0000
_exptl_special_details
;
;
_diffrn_ambient_temperature     293(2)
_diffrn_radiation_type     MoK\a
_diffrn_radiation_wavelength     0.71073
_diffrn_radiation_source     'fine-focus sealed tube'
_diffrn_radiation_monochromator     graphite
_diffrn_measurement_device_type     'Bruker APEXII'
_diffrn_measurement_method     'dtprofit.ref'
_diffrn_detector_area_resol_mean     28.5714
_diffrn_reflns_number     26508
_diffrn_reflns_av_R_equivalents     0.0595
_diffrn_reflns_av_sigmaI/netI     0.0922
_diffrn_reflns_theta_min     3.03
_diffrn_reflns_theta_max     26.20
_diffrn_reflns_theta_full     26.20
_diffrn_measured_fraction_theta_max     0.990
_diffrn_measured_fraction_theta_full     0.990
_diffrn_reflns_limit_h_min     -10
_diffrn_reflns_limit_h_max     10
_diffrn_reflns_limit_k_min     -21
_diffrn_reflns_limit_k_max     18
_diffrn_reflns_limit_l_min     -26
_diffrn_reflns_limit_l_max     25
_diffrn_reflns_reduction_process     ?
_diffrn_standards_number     ?
_diffrn_standards_interval_count     ?
_diffrn_standards_interval_time     ?
_diffrn_standards_decay_%     0
loop_
    _diffrn_standard_refln_index_h
    _diffrn_standard_refln_index_k
    _diffrn_standard_refln_index_l
    ? ? ?
_refine_special_details
;
Refinement of <i>F</i>^2^ against ALL reflections. The weighted <i>R</i>-factor
<i>wR</i> and goodness of fit <i>S</i> are based on <i>F</i>^2^, conventional
<i>R</i>-factors <i>R</i> are based on <i>F</i>, with <i>F</i> set to zero for
negative <i>F</i>^2^. The threshold expression of <i>F</i>^2^ >
\s(<i>F</i>^2^) is used only for calculating <i>R</i>-factors(gt) <i>etc</i>.
and is not relevant to the choice of reflections for refinement.
<i>R</i>-factors based on <i>F</i>^2^ are statistically about twice as large
as those based on <i>F</i>, and <i>R</i>- factors based on ALL data will be
even larger.
;
_reflns_number_total     11670
_reflns_number_gt     8092
_reflns_threshold_expression     I>2sigma(I)
_refine_ls_structure_factor_coef     Fsqd
_refine_ls_matrix_type     full
_refine_ls_R_factor_all     0.1183
_refine_ls_R_factor_gt     0.0755
_refine_ls_wR_factor_gt     0.1318
_refine_ls_wR_factor_ref     0.1512
_refine_ls_goodness_of_fit_all     ?
_refine_ls_goodness_of_fit_ref     1.065
_refine_ls_restrained_S_all     1.065
_refine_ls_restrained_S_obs     ?
_refine_ls_number_reflns     11670
_refine_ls_number_parameters     757
_refine_ls_number_restraints     0
_refine_ls_hydrogen_treatment     constr
_refine_ls_weighting_scheme     calc
_refine_ls_weighting_details
         'calc w=1/[\s^2^(Fo^2^)+(0.0480P)^2^+1.8000P] where P=(Fo^2^+2Fc^2^)/3'
_atom_sites_solution_hydrogens     geom
_atom_sites_solution_primary     direct
_atom_sites_solution_secondary     difmap
_refine_ls_shift/su_max     0.000
_refine_ls_shift/su_mean     0.000
_refine_diff_density_max     0.379
_refine_diff_density_min     -0.362
_refine_ls_extinction_method     none
_refine_ls_extinction_coef     ?
_refine_ls_abs_structure_details     ?
_refine_ls_abs_structure_Flack     ?
_refine_ls_abs_structure_Rogers     ?
loop_
    _atom_type_symbol
    _atom_type_description
    _atom_type_scat_dispersion_real
    _atom_type_scat_dispersion_imag
    _atom_type_scat_source
    'C' 'C' 0.0033 0.0016
                         'International Tables Vol C Tables 4.2.6.8 and 6.1.1.4'
    'H' 'H' 0.0000 0.0000
                         'International Tables Vol C Tables 4.2.6.8 and 6.1.1.4'
    'N' 'N' 0.0061 0.0033
                         'International Tables Vol C Tables 4.2.6.8 and 6.1.1.4'
    'O' 'O' 0.0106 0.0060
                         'International Tables Vol C Tables 4.2.6.8 and 6.1.1.4'
    'Cl' 'Cl' 0.1484 0.1585
                         'International Tables Vol C Tables 4.2.6.8 and 6.1.1.4'
    'Ni' 'Ni' 0.3393 1.1124
                         'International Tables Vol C Tables 4.2.6.8 and 6.1.1.4'
_computing_data_collection     'APEX2 (Bruker, 2005)'
_computing_cell_refinement     'SAINT (Bruker, 2005)'
_computing_data_reduction     'SAINT (Bruker, 2005)'
_computing_structure_solution     'SHELXS97 (Sheldrick, 2008<i>b</i>)'
_computing_structure_refinement     'SHELXL97 (Sheldrick, 2008<i>b</i>)'
_computing_molecular_graphics     'PLATON (Spek, 2009)'
_computing_publication_material     'SHELXL97 (Sheldrick, 2008<i>b</i>)'
loop_
    _atom_site_type_symbol
    _atom_site_label
    _atom_site_fract_x
    _atom_site_fract_y
    _atom_site_fract_z
    _atom_site_U_iso_or_equiv
    _atom_site_adp_type
    _atom_site_calc_flag
    _atom_site_refinement_flags
    _atom_site_occupancy
    _atom_site_disorder_assembly
    _atom_site_disorder_group
    Ni Ni1 0.46067(7) 0.47947(3) 0.23768(3) 0.02446(16) Uani d . 1 . .
    Ni Ni2 0.00680(7) 0.00952(3) 0.76709(3) 0.02428(16) Uani d . 1 . .
    Cl Cl1 0.96838(15) 0.62945(8) 0.09662(6) 0.0431(3) Uani d . 1 . .
    Cl Cl2 1.09020(14) 0.74578(8) -0.05442(6) 0.0412(3) Uani d . 1 . .
    Cl Cl3 0.37903(14) 0.75032(8) 0.06981(6) 0.0417(3) Uani d . 1 . .
    Cl Cl4 0.50078(15) 0.86514(8) -0.08212(7) 0.0456(4) Uani d . 1 . .
    Cl Cl5 -0.09677(17) 0.28669(9) 0.57970(7) 0.0513(4) Uani d . 1 . .
    Cl Cl6 -0.01812(17) 0.37233(9) 0.41947(7) 0.0502(4) Uani d . 1 . .
    Cl Cl7 0.53227(16) 0.20335(9) 0.42029(7) 0.0493(4) Uani d . 1 . .
    Cl Cl8 0.46070(16) 0.12525(9) 0.58077(7) 0.0472(4) Uani d . 1 . .
    O O1 0.5606(4) 0.57825(18) 0.15395(15) 0.0304(8) Uani d . 1 . .
    O O2 0.6420(4) 0.66386(19) 0.19776(15) 0.0333(8) Uani d . 1 . .
    O O3 0.8211(4) 0.8264(2) -0.18049(15) 0.0354(8) Uani d . 1 . .
    O O4 0.9117(4) 0.91544(18) -0.14307(15) 0.0303(8) Uani d . 1 . .
    O O5 0.3744(4) 0.38525(19) 0.32687(15) 0.0325(8) Uani d . 1 . .
    O O6 0.2378(5) 0.2903(2) 0.31443(17) 0.0510(11) Uani d . 1 . .
    O O7 0.1898(6) 0.2018(3) 0.68576(19) 0.0683(14) Uani d . 1 . .
    O O8 0.0846(4) 0.09826(19) 0.67262(15) 0.0334(8) Uani d . 1 . .
    O O9 0.5614(4) 0.51792(19) 0.30244(15) 0.0322(8) Uani d . 1 . .
    H H9A 0.5796 0.5685 0.2865 0.048 Uiso d R 1 . .
    H H9B 0.5209 0.5157 0.3429 0.048 Uiso d R 1 . .
    O O10 -0.0918(4) -0.04115(19) 0.70833(14) 0.0299(8) Uani d . 1 . .
    H H10A -0.0499 -0.0479 0.6710 0.045 Uiso d R 1 . .
    H H10B -0.1203 -0.0848 0.7418 0.045 Uiso d R 1 . .
    N N1 0.2520(4) 0.5464(2) 0.25037(18) 0.0282(9) Uani d . 1 . .
    N N2 0.3805(4) 0.4496(2) 0.16131(19) 0.0294(9) Uani d . 1 . .
    N N3 0.6745(5) 0.4151(2) 0.2259(2) 0.0321(10) Uani d . 1 . .
    N N4 0.2190(4) -0.0563(2) 0.75740(18) 0.0252(9) Uani d . 1 . .
    N N5 0.0898(4) 0.0484(2) 0.83883(18) 0.0280(9) Uani d . 1 . .
    N N6 -0.2077(4) 0.0743(2) 0.7758(2) 0.0320(10) Uani d . 1 . .
    N N7 0.4136(7) 0.4726(3) 0.4346(2) 0.0546(14) Uani d . 1 . .
    N N8 -0.1032(6) 0.0804(3) 0.3961(2) 0.0498(12) Uani d . 1 . .
    C C1 0.6234(5) 0.6413(3) 0.1504(2) 0.0263(11) Uani d . 1 . .
    C C2 0.6812(5) 0.6979(3) 0.0762(2) 0.0251(10) Uani d . 1 . .
    C C3 0.8388(5) 0.6961(3) 0.0472(2) 0.0265(11) Uani d . 1 . .
    C C4 0.8924(5) 0.7469(3) -0.0203(2) 0.0260(10) Uani d . 1 . .
    C C5 0.7873(5) 0.7984(3) -0.0605(2) 0.0251(10) Uani d . 1 . .
    C C6 0.6309(5) 0.7999(3) -0.0318(2) 0.0268(11) Uani d . 1 . .
    C C7 0.5768(5) 0.7495(3) 0.0357(2) 0.0254(10) Uani d . 1 . .
    C C8 0.8435(5) 0.8513(3) -0.1355(2) 0.0258(10) Uani d . 1 . .
    C C9 0.2918(6) 0.3232(3) 0.3475(2) 0.0324(12) Uani d . 1 . .
    C C10 0.2531(5) 0.2835(3) 0.4270(2) 0.0276(11) Uani d . 1 . .
    C C11 0.1141(5) 0.3009(3) 0.4637(2) 0.0289(11) Uani d . 1 . .
    C C12 0.0784(6) 0.2628(3) 0.5353(2) 0.0306(11) Uani d . 1 . .
    C C13 0.1823(6) 0.2071(3) 0.5724(2) 0.0289(11) Uani d . 1 . .
    C C14 0.3229(6) 0.1906(3) 0.5358(2) 0.0326(12) Uani d . 1 . .
    C C15 0.3575(5) 0.2272(3) 0.4644(2) 0.0293(11) Uani d . 1 . .
    C C16 0.1491(6) 0.1666(3) 0.6518(2) 0.0347(12) Uani d . 1 . .
    C C17 0.2511(6) 0.6220(3) 0.2509(2) 0.0341(12) Uani d . 1 . .
    H H17A 0.3472 0.6460 0.2444 0.041 Uiso calc R 1 . .
    C C18 0.1151(6) 0.6655(3) 0.2606(3) 0.0418(13) Uani d . 1 . .
    H H18A 0.1195 0.7173 0.2617 0.050 Uiso calc R 1 . .
    C C19 -0.0277(6) 0.6317(4) 0.2687(3) 0.0437(14) Uani d . 1 . .
    H H19A -0.1214 0.6609 0.2739 0.052 Uiso calc R 1 . .
    C C20 -0.0297(6) 0.5538(4) 0.2689(2) 0.0437(14) Uani d . 1 . .
    H H20A -0.1247 0.5289 0.2752 0.052 Uiso calc R 1 . .
    C C21 0.1122(6) 0.5135(3) 0.2595(2) 0.0337(12) Uani d . 1 . .
    H H21A 0.1105 0.4610 0.2596 0.040 Uiso calc R 1 . .
    C C22 0.3325(6) 0.5079(3) 0.1062(2) 0.0360(12) Uani d . 1 . .
    H H22A 0.3188 0.5606 0.1063 0.043 Uiso calc R 1 . .
    C C23 0.3022(7) 0.4942(4) 0.0492(3) 0.0518(16) Uani d . 1 . .
    H H23A 0.2699 0.5368 0.0119 0.062 Uiso calc R 1 . .
    C C24 0.3207(7) 0.4170(4) 0.0488(3) 0.0579(18) Uani d . 1 . .
    H H24A 0.3032 0.4058 0.0109 0.070 Uiso calc R 1 . .
    C C25 0.3658(7) 0.3562(4) 0.1059(3) 0.0552(17) Uani d . 1 . .
    H H25A 0.3783 0.3030 0.1071 0.066 Uiso calc R 1 . .
    C C26 0.3921(6) 0.3738(3) 0.1606(3) 0.0382(13) Uani d . 1 . .
    H H26A 0.4194 0.3314 0.1993 0.046 Uiso calc R 1 . .
    C C27 0.7585(7) 0.4243(3) 0.1639(3) 0.0450(14) Uani d . 1 . .
    H H27A 0.7183 0.4584 0.1246 0.054 Uiso calc R 1 . .
    C C28 0.9025(7) 0.3853(4) 0.1559(3) 0.0559(16) Uani d . 1 . .
    H H28A 0.9589 0.3936 0.1120 0.067 Uiso calc R 1 . .
    C C29 0.9613(7) 0.3341(3) 0.2137(4) 0.0533(16) Uani d . 1 . .
    H H29A 1.0573 0.3063 0.2096 0.064 Uiso calc R 1 . .
    C C30 0.8770(7) 0.3243(3) 0.2773(3) 0.0500(15) Uani d . 1 . .
    H H30A 0.9152 0.2906 0.3172 0.060 Uiso calc R 1 . .
    C C31 0.7346(6) 0.3652(3) 0.2813(3) 0.0391(13) Uani d . 1 . .
    H H31A 0.6771 0.3577 0.3249 0.047 Uiso calc R 1 . .
    C C32 0.2256(6) -0.1339(3) 0.7609(2) 0.0317(11) Uani d . 1 . .
    H H32A 0.1318 -0.1612 0.7713 0.038 Uiso calc R 1 . .
    C C33 0.3659(6) -0.1747(3) 0.7497(3) 0.0430(14) Uani d . 1 . .
    H H33A 0.3650 -0.2283 0.7523 0.052 Uiso calc R 1 . .
    C C34 0.5064(6) -0.1364(3) 0.7350(3) 0.0419(13) Uani d . 1 . .
    H H34A 0.6020 -0.1629 0.7271 0.050 Uiso calc R 1 . .
    C C35 0.5007(6) -0.0571(3) 0.7322(2) 0.0370(13) Uani d . 1 . .
    H H35A 0.5935 -0.0293 0.7233 0.044 Uiso calc R 1 . .
    C C36 0.3577(6) -0.0196(3) 0.7427(2) 0.0302(11) Uani d . 1 . .
    H H36A 0.3565 0.0343 0.7395 0.036 Uiso calc R 1 . .
    C C37 0.1480(5) -0.0066(3) 0.8924(2) 0.0326(11) Uani d . 1 . .
    H H37A 0.1647 -0.0597 0.8935 0.039 Uiso calc R 1 . .
    C C38 0.1849(6) 0.0113(4) 0.9465(3) 0.0470(15) Uani d . 1 . .
    H H38A 0.2262 -0.0288 0.9828 0.056 Uiso calc R 1 . .
    C C39 0.1598(7) 0.0884(4) 0.9456(3) 0.0600(18) Uani d . 1 . .
    H H39A 0.1815 0.1020 0.9817 0.072 Uiso calc R 1 . .
    C C40 0.1015(8) 0.1465(4) 0.8899(3) 0.0565(17) Uani d . 1 . .
    H H40A 0.0834 0.2000 0.8877 0.068 Uiso calc R 1 . .
    C C41 0.0708(6) 0.1239(3) 0.8381(3) 0.0394(13) Uani d . 1 . .
    H H41A 0.0345 0.1637 0.8002 0.047 Uiso calc R 1 . .
    C C42 -0.2697(6) 0.1214(3) 0.7192(3) 0.0379(13) Uani d . 1 . .
    H H42A -0.2160 0.1244 0.6760 0.046 Uiso calc R 1 . .
    C C43 -0.4082(7) 0.1651(4) 0.7225(3) 0.0515(16) Uani d . 1 . .
    H H43A -0.4466 0.1974 0.6821 0.062 Uiso calc R 1 . .
    C C44 -0.4900(8) 0.1609(4) 0.7858(4) 0.0615(18) Uani d . 1 . .
    H H44A -0.5839 0.1906 0.7890 0.074 Uiso calc R 1 . .
    C C45 -0.4310(7) 0.1123(4) 0.8442(4) 0.0597(17) Uani d . 1 . .
    H H45A -0.4845 0.1077 0.8878 0.072 Uiso calc R 1 . .
    C C46 -0.2898(7) 0.0702(3) 0.8368(3) 0.0460(14) Uani d . 1 . .
    H H46A -0.2500 0.0372 0.8766 0.055 Uiso calc R 1 . .
    C C47 0.2758(9) 0.4882(4) 0.4682(4) 0.076(2) Uani d . 1 . .
    H H47A 0.2122 0.5311 0.4446 0.091 Uiso calc R 1 . .
    C C48 0.2239(11) 0.4431(6) 0.5367(5) 0.099(3) Uani d . 1 . .
    H H48A 0.1276 0.4558 0.5591 0.119 Uiso calc R 1 . .
    C C49 0.3167(14) 0.3790(6) 0.5716(4) 0.098(3) Uani d . 1 . .
    H H49A 0.2835 0.3471 0.6176 0.118 Uiso calc R 1 . .
    C C50 0.4554(11) 0.3634(4) 0.5381(4) 0.082(2) Uani d . 1 . .
    H H50A 0.5208 0.3208 0.5606 0.098 Uiso calc R 1 . .
    C C51 0.4999(9) 0.4109(4) 0.4702(3) 0.0661(19) Uani d . 1 . .
    H H51A 0.5968 0.3992 0.4477 0.079 Uiso calc R 1 . .
    C C52 -0.0476(7) 0.1167(4) 0.4325(3) 0.0565(16) Uani d . 1 . .
    H H52A 0.0274 0.1565 0.4096 0.068 Uiso calc R 1 . .
    C C53 -0.0963(9) 0.0979(4) 0.5028(4) 0.0683(19) Uani d . 1 . .
    H H53A -0.0547 0.1244 0.5265 0.082 Uiso calc R 1 . .
    C C54 -0.2085(8) 0.0388(5) 0.5370(3) 0.068(2) Uani d . 1 . .
    H H54A -0.2405 0.0231 0.5845 0.081 Uiso calc R 1 . .
    C C55 -0.2708(7) 0.0041(4) 0.4994(3) 0.0587(17) Uani d . 1 . .
    H H55A -0.3497 -0.0339 0.5205 0.070 Uiso calc R 1 . .
    C C56 -0.2150(7) 0.0263(4) 0.4302(3) 0.0510(15) Uani d . 1 . .
    H H56A -0.2581 0.0019 0.4053 0.061 Uiso calc R 1 . .
loop_
    _atom_site_aniso_label
    _atom_site_aniso_U_11
    _atom_site_aniso_U_22
    _atom_site_aniso_U_33
    _atom_site_aniso_U_12
    _atom_site_aniso_U_13
    _atom_site_aniso_U_23
    Ni1 0.0270(3) 0.0217(3) 0.0212(3) -0.0014(3) -0.0008(2) -0.0049(2)
    Ni2 0.0281(3) 0.0216(3) 0.0199(3) -0.0018(3) -0.0014(2) -0.0046(2)
    Cl1 0.0371(7) 0.0439(8) 0.0326(7) 0.0084(6) -0.0079(6) 0.0031(6)
    Cl2 0.0268(7) 0.0482(8) 0.0355(7) 0.0012(6) 0.0020(5) -0.0035(6)
    Cl3 0.0268(7) 0.0483(8) 0.0369(7) 0.0000(6) 0.0011(5) -0.0033(6)
    Cl4 0.0359(7) 0.0489(8) 0.0351(7) 0.0088(6) -0.0088(6) 0.0036(6)
    Cl5 0.0479(8) 0.0466(8) 0.0386(8) 0.0115(7) 0.0124(6) -0.0030(6)
    Cl6 0.0462(8) 0.0490(8) 0.0353(7) 0.0161(7) -0.0027(6) 0.0022(6)
    Cl7 0.0439(8) 0.0490(8) 0.0342(7) 0.0140(7) 0.0074(6) -0.0008(6)
    Cl8 0.0415(8) 0.0504(8) 0.0335(7) 0.0112(7) -0.0054(6) 0.0005(6)
    O1 0.0387(19) 0.0242(17) 0.0248(17) -0.0089(16) -0.0023(14) -0.0042(13)
    O2 0.044(2) 0.0299(18) 0.0251(18) -0.0077(16) -0.0026(15) -0.0090(14)
    O3 0.050(2) 0.0339(19) 0.0222(17) -0.0120(17) -0.0018(16) -0.0088(15)
    O4 0.0379(19) 0.0239(18) 0.0266(17) -0.0061(16) -0.0046(15) -0.0053(14)
    O5 0.0374(19) 0.0285(18) 0.0234(17) -0.0066(16) 0.0012(15) -0.0012(14)
    O6 0.066(3) 0.054(2) 0.032(2) -0.020(2) -0.0074(19) -0.0110(18)
    O7 0.118(4) 0.058(3) 0.029(2) -0.039(3) 0.002(2) -0.0134(19)
    O8 0.037(2) 0.0289(19) 0.0239(17) -0.0030(16) 0.0015(15) -0.0004(14)
    O9 0.0367(19) 0.0318(18) 0.0250(17) -0.0058(16) -0.0018(15) -0.0071(14)
    O10 0.0359(19) 0.0341(19) 0.0169(16) -0.0038(16) -0.0029(14) -0.0060(13)
    N1 0.027(2) 0.029(2) 0.025(2) -0.0014(18) -0.0019(17) -0.0057(17)
    N2 0.028(2) 0.029(2) 0.031(2) -0.0013(18) -0.0015(18) -0.0129(18)
    N3 0.031(2) 0.027(2) 0.036(2) 0.0001(19) -0.0029(19) -0.0105(18)
    N4 0.029(2) 0.022(2) 0.022(2) -0.0008(17) -0.0029(16) -0.0055(16)
    N5 0.029(2) 0.027(2) 0.025(2) -0.0003(18) 0.0018(17) -0.0083(17)
    N6 0.027(2) 0.034(2) 0.033(2) -0.0025(19) 0.0043(18) -0.0128(19)
    N7 0.066(4) 0.053(3) 0.044(3) -0.017(3) 0.005(3) -0.019(3)
    N8 0.049(3) 0.057(3) 0.044(3) 0.001(3) -0.009(2) -0.019(2)
    C1 0.022(2) 0.028(3) 0.022(2) 0.003(2) -0.0038(19) -0.002(2)
    C2 0.032(3) 0.022(2) 0.022(2) -0.005(2) -0.003(2) -0.0085(19)
    C3 0.028(3) 0.026(2) 0.026(2) -0.001(2) -0.007(2) -0.007(2)
    C4 0.021(2) 0.023(2) 0.032(3) -0.005(2) -0.004(2) -0.007(2)
    C5 0.031(3) 0.020(2) 0.024(2) -0.006(2) -0.005(2) -0.0055(18)
    C6 0.030(3) 0.022(2) 0.024(2) 0.000(2) -0.008(2) -0.0018(19)
    C7 0.020(2) 0.029(3) 0.027(2) -0.002(2) -0.002(2) -0.011(2)
    C8 0.024(2) 0.023(2) 0.024(2) 0.001(2) -0.001(2) -0.0022(19)
    C9 0.035(3) 0.036(3) 0.021(2) -0.002(2) 0.000(2) -0.006(2)
    C10 0.031(3) 0.022(2) 0.027(3) -0.006(2) 0.000(2) -0.007(2)
    C11 0.032(3) 0.017(2) 0.029(3) 0.003(2) -0.004(2) -0.0004(19)
    C12 0.033(3) 0.022(2) 0.029(3) -0.003(2) 0.004(2) -0.004(2)
    C13 0.035(3) 0.024(2) 0.026(3) -0.003(2) 0.002(2) -0.009(2)
    C14 0.034(3) 0.029(3) 0.030(3) -0.004(2) -0.006(2) -0.003(2)
    C15 0.031(3) 0.029(3) 0.020(2) 0.000(2) 0.006(2) -0.003(2)
    C16 0.042(3) 0.029(3) 0.027(3) 0.000(2) -0.001(2) -0.005(2)
    C17 0.038(3) 0.032(3) 0.035(3) -0.001(2) -0.005(2) -0.015(2)
    C18 0.046(3) 0.037(3) 0.046(3) 0.010(3) -0.013(3) -0.019(3)
    C19 0.040(3) 0.054(4) 0.035(3) 0.018(3) -0.007(2) -0.017(3)
    C20 0.032(3) 0.058(4) 0.030(3) 0.000(3) -0.002(2) -0.004(3)
    C21 0.037(3) 0.030(3) 0.027(3) -0.004(2) -0.005(2) -0.002(2)
    C22 0.038(3) 0.034(3) 0.037(3) -0.003(2) -0.012(2) -0.012(2)
    C23 0.060(4) 0.059(4) 0.039(3) -0.006(3) -0.009(3) -0.020(3)
    C24 0.072(4) 0.077(5) 0.044(4) -0.021(4) -0.006(3) -0.041(3)
    C25 0.068(4) 0.055(4) 0.053(4) -0.021(3) 0.006(3) -0.035(3)
    C26 0.043(3) 0.030(3) 0.040(3) -0.007(3) 0.002(2) -0.015(2)
    C27 0.045(3) 0.047(3) 0.040(3) -0.007(3) 0.005(3) -0.017(3)
    C28 0.044(4) 0.064(4) 0.069(4) -0.002(3) 0.004(3) -0.040(4)
    C29 0.040(3) 0.039(3) 0.092(5) 0.005(3) -0.013(4) -0.037(3)
    C30 0.047(4) 0.041(3) 0.066(4) 0.008(3) -0.026(3) -0.017(3)
    C31 0.038(3) 0.032(3) 0.044(3) 0.001(2) -0.009(3) -0.010(2)
    C32 0.029(3) 0.026(3) 0.038(3) 0.002(2) -0.007(2) -0.010(2)
    C33 0.041(3) 0.034(3) 0.058(4) 0.009(3) -0.013(3) -0.023(3)
    C34 0.031(3) 0.048(3) 0.052(3) 0.011(3) -0.015(3) -0.023(3)
    C35 0.031(3) 0.038(3) 0.038(3) 0.002(2) -0.013(2) -0.006(2)
    C36 0.034(3) 0.028(3) 0.028(3) -0.005(2) -0.007(2) -0.008(2)
    C37 0.032(3) 0.037(3) 0.031(3) 0.001(2) -0.004(2) -0.016(2)
    C38 0.045(3) 0.065(4) 0.034(3) 0.002(3) -0.012(3) -0.020(3)
    C39 0.064(4) 0.074(5) 0.062(4) -0.006(4) -0.010(3) -0.047(4)
    C40 0.082(5) 0.042(3) 0.060(4) -0.008(3) -0.011(4) -0.033(3)
    C41 0.050(3) 0.031(3) 0.038(3) -0.005(3) 0.000(3) -0.015(2)
    C42 0.040(3) 0.029(3) 0.043(3) 0.000(2) -0.013(2) -0.008(2)
    C43 0.038(3) 0.047(4) 0.068(4) 0.000(3) -0.017(3) -0.016(3)
    C44 0.049(4) 0.041(4) 0.097(6) 0.011(3) -0.011(4) -0.031(4)
    C45 0.046(4) 0.067(4) 0.069(5) 0.000(3) 0.012(3) -0.038(4)
    C46 0.049(4) 0.050(4) 0.044(3) 0.002(3) -0.004(3) -0.025(3)
    C47 0.075(5) 0.063(5) 0.093(6) -0.016(4) 0.001(5) -0.034(4)
    C48 0.093(7) 0.098(7) 0.114(8) -0.049(6) 0.062(6) -0.072(6)
    C49 0.158(10) 0.083(6) 0.059(5) -0.076(7) 0.027(6) -0.036(5)
    C50 0.128(7) 0.054(4) 0.061(5) -0.028(5) -0.020(5) -0.009(4)
    C51 0.072(5) 0.075(5) 0.054(4) -0.022(4) 0.003(4) -0.027(4)
    C52 0.054(4) 0.051(4) 0.070(4) 0.006(3) -0.014(3) -0.028(3)
    C53 0.074(5) 0.078(5) 0.078(5) 0.016(4) -0.026(4) -0.055(4)
    C54 0.069(5) 0.089(5) 0.046(4) 0.032(4) -0.012(4) -0.031(4)
    C55 0.047(4) 0.071(5) 0.053(4) 0.008(3) -0.004(3) -0.020(3)
    C56 0.050(4) 0.061(4) 0.052(4) 0.005(3) -0.012(3) -0.032(3)
_geom_special_details
;
All e.s.d.'s (except the e.s.d. in the dihedral angle between two l.s. planes)
are estimated using the full covariance matrix. The cell e.s.d.'s are taken
into account individually in the estimation of e.s.d.'s in distances, angles
and torsion angles; correlations between e.s.d.'s in cell parameters are only
used when they are defined by crystal symmetry. An approximate (isotropic)
treatment of cell e.s.d.'s is used for estimating e.s.d.'s involving l.s.
planes.
;
loop_
    _geom_bond_atom_site_label_1
    _geom_bond_atom_site_label_2
    _geom_bond_site_symmetry_2
    _geom_bond_distance
    _geom_bond_publ_flag
    Ni1 O5 . 2.065(3) ?
    Ni1 O9 . 2.071(3) ?
    Ni1 O1 . 2.086(3) ?
    Ni1 N1 . 2.094(4) ?
    Ni1 N3 . 2.103(4) ?
    Ni1 N2 . 2.106(4) ?
    Ni2 O8 . 2.067(3) ?
    Ni2 O4 1_446 2.094(3) ?
    Ni2 O10 . 2.095(3) ?
    Ni2 N4 . 2.098(4) ?
    Ni2 N6 . 2.102(4) ?
    Ni2 N5 . 2.124(4) ?
    Cl1 C3 . 1.729(5) ?
    Cl2 C4 . 1.729(5) ?
    Cl3 C7 . 1.729(4) ?
    Cl4 C6 . 1.732(5) ?
    Cl5 C12 . 1.734(5) ?
    Cl6 C11 . 1.735(5) ?
    Cl7 C15 . 1.729(5) ?
    Cl8 C14 . 1.729(5) ?
    O1 C1 . 1.255(5) ?
    O2 C1 . 1.241(5) ?
    O3 C8 . 1.232(5) ?
    O4 C8 . 1.268(5) ?
    O4 Ni2 1_664 2.094(3) ?
    O5 C9 . 1.255(5) ?
    O6 C9 . 1.228(6) ?
    O7 C16 . 1.217(6) ?
    O8 C16 . 1.267(6) ?
    O9 H9A . 0.8500 ?
    O9 H9B . 0.8499 ?
    O10 H10A . 0.8499 ?
    O10 H10B . 0.8502 ?
    N1 C21 . 1.336(6) ?
    N1 C17 . 1.342(6) ?
    N2 C22 . 1.338(6) ?
    N2 C26 . 1.340(6) ?
    N3 C31 . 1.335(6) ?
    N3 C27 . 1.334(6) ?
    N4 C32 . 1.343(6) ?
    N4 C36 . 1.343(6) ?
    N5 C41 . 1.324(6) ?
    N5 C37 . 1.332(6) ?
    N6 C46 . 1.332(6) ?
    N6 C42 . 1.345(6) ?
    N7 C51 . 1.325(8) ?
    N7 C47 . 1.331(8) ?
    N8 C56 . 1.330(7) ?
    N8 C52 . 1.335(7) ?
    C1 C2 . 1.533(6) ?
    C2 C7 . 1.385(6) ?
    C2 C3 . 1.389(6) ?
    C3 C4 . 1.391(6) ?
    C4 C5 . 1.387(6) ?
    C5 C6 . 1.377(6) ?
    C5 C8 . 1.523(6) ?
    C6 C7 . 1.390(6) ?
    C9 C10 . 1.542(6) ?
    C10 C11 . 1.381(6) ?
    C10 C15 . 1.389(6) ?
    C11 C12 . 1.395(6) ?
    C12 C13 . 1.379(6) ?
    C13 C14 . 1.384(7) ?
    C13 C16 . 1.539(6) ?
    C14 C15 . 1.386(6) ?
    C17 C18 . 1.369(7) ?
    C17 H17A . 0.9300 ?
    C18 C19 . 1.372(7) ?
    C18 H18A . 0.9300 ?
    C19 C20 . 1.378(8) ?
    C19 H19A . 0.9300 ?
    C20 C21 . 1.380(7) ?
    C20 H20A . 0.9300 ?
    C21 H21A . 0.9300 ?
    C22 C23 . 1.381(7) ?
    C22 H22A . 0.9300 ?
    C23 C24 . 1.364(8) ?
    C23 H23A . 0.9300 ?
    C24 C25 . 1.372(8) ?
    C24 H24A . 0.9300 ?
    C25 C26 . 1.360(7) ?
    C25 H25A . 0.9300 ?
    C26 H26A . 0.9300 ?
    C27 C28 . 1.380(8) ?
    C27 H27A . 0.9300 ?
    C28 C29 . 1.370(8) ?
    C28 H28A . 0.9300 ?
    C29 C30 . 1.362(8) ?
    C29 H29A . 0.9300 ?
    C30 C31 . 1.372(8) ?
    C30 H30A . 0.9300 ?
    C31 H31A . 0.9300 ?
    C32 C33 . 1.380(7) ?
    C32 H32A . 0.9300 ?
    C33 C34 . 1.370(7) ?
    C33 H33A . 0.9300 ?
    C34 C35 . 1.379(7) ?
    C34 H34A . 0.9300 ?
    C35 C36 . 1.368(7) ?
    C35 H35A . 0.9300 ?
    C36 H36A . 0.9300 ?
    C37 C38 . 1.384(7) ?
    C37 H37A . 0.9300 ?
    C38 C39 . 1.356(8) ?
    C38 H38A . 0.9300 ?
    C39 C40 . 1.381(8) ?
    C39 H39A . 0.9300 ?
    C40 C41 . 1.366(7) ?
    C40 H40A . 0.9300 ?
    C41 H41A . 0.9300 ?
    C42 C43 . 1.368(8) ?
    C42 H42A . 0.9300 ?
    C43 C44 . 1.372(9) ?
    C43 H43A . 0.9300 ?
    C44 C45 . 1.368(8) ?
    C44 H44A . 0.9300 ?
    C45 C46 . 1.384(8) ?
    C45 H45A . 0.9300 ?
    C46 H46A . 0.9300 ?
    C47 C48 . 1.379(10) ?
    C47 H47A . 0.9300 ?
    C48 C49 . 1.376(12) ?
    C48 H48A . 0.9300 ?
    C49 C50 . 1.337(12) ?
    C49 H49A . 0.9300 ?
    C50 C51 . 1.367(9) ?
    C50 H50A . 0.9300 ?
    C51 H51A . 0.9300 ?
    C52 C53 . 1.384(9) ?
    C52 H52A . 0.9300 ?
    C53 C54 . 1.386(9) ?
    C53 H53A . 0.9300 ?
    C54 C55 . 1.363(9) ?
    C54 H54A . 0.9300 ?
    C55 C56 . 1.369(8) ?
    C55 H55A . 0.9300 ?
    C56 H56A . 0.9300 ?
loop_
    _geom_angle_atom_site_label_1
    _geom_angle_atom_site_label_2
    _geom_angle_atom_site_label_3
    _geom_angle_site_symmetry_1
    _geom_angle_site_symmetry_3
    _geom_angle
    _geom_angle_publ_flag
    O5 Ni1 O9 . . 85.31(12) ?
    O5 Ni1 O1 . . 174.04(13) ?
    O9 Ni1 O1 . . 88.76(12) ?
    O5 Ni1 N1 . . 88.98(13) ?
    O9 Ni1 N1 . . 91.83(14) ?
    O1 Ni1 N1 . . 91.79(13) ?
    O5 Ni1 N3 . . 91.68(14) ?
    O9 Ni1 N3 . . 86.30(14) ?
    O1 Ni1 N3 . . 87.36(14) ?
    N1 Ni1 N3 . . 177.96(15) ?
    O5 Ni1 N2 . . 101.70(13) ?
    O9 Ni1 N2 . . 172.48(13) ?
    O1 Ni1 N2 . . 84.19(13) ?
    N1 Ni1 N2 . . 90.99(15) ?
    N3 Ni1 N2 . . 90.76(15) ?
    O8 Ni2 O4 . 1_446 173.56(13) ?
    O8 Ni2 O10 . . 84.59(12) ?
    O4 Ni2 O10 1_446 . 89.13(12) ?
    O8 Ni2 N4 . . 89.24(13) ?
    O4 Ni2 N4 1_446 . 92.32(13) ?
    O10 Ni2 N4 . . 91.11(13) ?
    O8 Ni2 N6 . . 90.75(14) ?
    O4 Ni2 N6 1_446 . 87.57(14) ?
    O10 Ni2 N6 . . 87.79(14) ?
    N4 Ni2 N6 . . 178.89(15) ?
    O8 Ni2 N5 . . 103.27(13) ?
    O4 Ni2 N5 1_446 . 82.98(13) ?
    O10 Ni2 N5 . . 172.07(12) ?
    N4 Ni2 N5 . . 90.03(15) ?
    N6 Ni2 N5 . . 91.05(15) ?
    C1 O1 Ni1 . . 132.2(3) ?
    C8 O4 Ni2 . 1_664 130.6(3) ?
    C9 O5 Ni1 . . 141.5(3) ?
    C16 O8 Ni2 . . 136.5(3) ?
    Ni1 O9 H9A . . 114.1 ?
    Ni1 O9 H9B . . 126.7 ?
    H9A O9 H9B . . 95.8 ?
    Ni2 O10 H10A . . 128.5 ?
    Ni2 O10 H10B . . 95.6 ?
    H10A O10 H10B . . 114.5 ?
    C21 N1 C17 . . 117.2(4) ?
    C21 N1 Ni1 . . 120.1(3) ?
    C17 N1 Ni1 . . 122.7(3) ?
    C22 N2 C26 . . 116.4(4) ?
    C22 N2 Ni1 . . 120.6(3) ?
    C26 N2 Ni1 . . 122.5(3) ?
    C31 N3 C27 . . 117.3(5) ?
    C31 N3 Ni1 . . 120.4(4) ?
    C27 N3 Ni1 . . 122.3(4) ?
    C32 N4 C36 . . 116.4(4) ?
    C32 N4 Ni2 . . 123.4(3) ?
    C36 N4 Ni2 . . 120.1(3) ?
    C41 N5 C37 . . 116.8(4) ?
    C41 N5 Ni2 . . 123.5(3) ?
    C37 N5 Ni2 . . 119.3(3) ?
    C46 N6 C42 . . 116.8(5) ?
    C46 N6 Ni2 . . 122.2(4) ?
    C42 N6 Ni2 . . 121.0(3) ?
    C51 N7 C47 . . 116.7(6) ?
    C56 N8 C52 . . 116.5(5) ?
    O2 C1 O1 . . 129.3(4) ?
    O2 C1 C2 . . 117.0(4) ?
    O1 C1 C2 . . 113.6(4) ?
    C7 C2 C3 . . 118.6(4) ?
    C7 C2 C1 . . 120.9(4) ?
    C3 C2 C1 . . 120.5(4) ?
    C2 C3 C4 . . 121.0(4) ?
    C2 C3 Cl1 . . 118.7(3) ?
    C4 C3 Cl1 . . 120.3(4) ?
    C5 C4 C3 . . 120.1(4) ?
    C5 C4 Cl2 . . 119.7(3) ?
    C3 C4 Cl2 . . 120.2(4) ?
    C6 C5 C4 . . 118.8(4) ?
    C6 C5 C8 . . 120.7(4) ?
    C4 C5 C8 . . 120.5(4) ?
    C5 C6 C7 . . 121.3(4) ?
    C5 C6 Cl4 . . 118.5(3) ?
    C7 C6 Cl4 . . 120.2(4) ?
    C2 C7 C6 . . 120.2(4) ?
    C2 C7 Cl3 . . 119.4(3) ?
    C6 C7 Cl3 . . 120.5(4) ?
    O3 C8 O4 . . 128.4(4) ?
    O3 C8 C5 . . 117.1(4) ?
    O4 C8 C5 . . 114.5(4) ?
    O6 C9 O5 . . 130.0(4) ?
    O6 C9 C10 . . 116.1(4) ?
    O5 C9 C10 . . 113.9(4) ?
    C11 C10 C15 . . 117.3(4) ?
    C11 C10 C9 . . 122.0(4) ?
    C15 C10 C9 . . 120.6(4) ?
    C10 C11 C12 . . 121.5(4) ?
    C10 C11 Cl6 . . 119.0(3) ?
    C12 C11 Cl6 . . 119.5(4) ?
    C13 C12 C11 . . 121.0(4) ?
    C13 C12 Cl5 . . 118.8(3) ?
    C11 C12 Cl5 . . 120.2(4) ?
    C12 C13 C14 . . 117.5(4) ?
    C12 C13 C16 . . 122.2(4) ?
    C14 C13 C16 . . 120.3(4) ?
    C13 C14 C15 . . 121.6(4) ?
    C13 C14 Cl8 . . 118.9(4) ?
    C15 C14 Cl8 . . 119.5(4) ?
    C14 C15 C10 . . 121.0(4) ?
    C14 C15 Cl7 . . 120.3(4) ?
    C10 C15 Cl7 . . 118.7(3) ?
    O7 C16 O8 . . 128.7(5) ?
    O7 C16 C13 . . 117.9(4) ?
    O8 C16 C13 . . 113.4(4) ?
    N1 C17 C18 . . 123.0(5) ?
    N1 C17 H17A . . 118.5 ?
    C18 C17 H17A . . 118.5 ?
    C17 C18 C19 . . 119.3(5) ?
    C17 C18 H18A . . 120.4 ?
    C19 C18 H18A . . 120.4 ?
    C18 C19 C20 . . 118.7(5) ?
    C18 C19 H19A . . 120.6 ?
    C20 C19 H19A . . 120.6 ?
    C19 C20 C21 . . 118.7(5) ?
    C19 C20 H20A . . 120.7 ?
    C21 C20 H20A . . 120.7 ?
    N1 C21 C20 . . 123.1(5) ?
    N1 C21 H21A . . 118.4 ?
    C20 C21 H21A . . 118.4 ?
    N2 C22 C23 . . 123.6(5) ?
    N2 C22 H22A . . 118.2 ?
    C23 C22 H22A . . 118.2 ?
    C24 C23 C22 . . 118.6(6) ?
    C24 C23 H23A . . 120.7 ?
    C22 C23 H23A . . 120.7 ?
    C23 C24 C25 . . 118.3(5) ?
    C23 C24 H24A . . 120.8 ?
    C25 C24 H24A . . 120.8 ?
    C26 C25 C24 . . 120.0(6) ?
    C26 C25 H25A . . 120.0 ?
    C24 C25 H25A . . 120.0 ?
    N2 C26 C25 . . 122.9(5) ?
    N2 C26 H26A . . 118.5 ?
    C25 C26 H26A . . 118.5 ?
    N3 C27 C28 . . 122.6(6) ?
    N3 C27 H27A . . 118.7 ?
    C28 C27 H27A . . 118.7 ?
    C29 C28 C27 . . 119.0(6) ?
    C29 C28 H28A . . 120.5 ?
    C27 C28 H28A . . 120.5 ?
    C30 C29 C28 . . 119.0(6) ?
    C30 C29 H29A . . 120.5 ?
    C28 C29 H29A . . 120.5 ?
    C29 C30 C31 . . 118.9(6) ?
    C29 C30 H30A . . 120.6 ?
    C31 C30 H30A . . 120.6 ?
    N3 C31 C30 . . 123.3(5) ?
    N3 C31 H31A . . 118.4 ?
    C30 C31 H31A . . 118.4 ?
    N4 C32 C33 . . 122.8(4) ?
    N4 C32 H32A . . 118.6 ?
    C33 C32 H32A . . 118.6 ?
    C34 C33 C32 . . 120.1(5) ?
    C34 C33 H33A . . 119.9 ?
    C32 C33 H33A . . 119.9 ?
    C33 C34 C35 . . 117.5(5) ?
    C33 C34 H34A . . 121.3 ?
    C35 C34 H34A . . 121.3 ?
    C36 C35 C34 . . 119.6(5) ?
    C36 C35 H35A . . 120.2 ?
    C34 C35 H35A . . 120.2 ?
    N4 C36 C35 . . 123.6(5) ?
    N4 C36 H36A . . 118.2 ?
    C35 C36 H36A . . 118.2 ?
    N5 C37 C38 . . 123.3(5) ?
    N5 C37 H37A . . 118.4 ?
    C38 C37 H37A . . 118.4 ?
    C39 C38 C37 . . 118.7(5) ?
    C39 C38 H38A . . 120.6 ?
    C37 C38 H38A . . 120.6 ?
    C38 C39 C40 . . 118.7(5) ?
    C38 C39 H39A . . 120.7 ?
    C40 C39 H39A . . 120.7 ?
    C41 C40 C39 . . 118.7(6) ?
    C41 C40 H40A . . 120.6 ?
    C39 C40 H40A . . 120.6 ?
    N5 C41 C40 . . 123.7(5) ?
    N5 C41 H41A . . 118.1 ?
    C40 C41 H41A . . 118.1 ?
    N6 C42 C43 . . 122.9(5) ?
    N6 C42 H42A . . 118.5 ?
    C43 C42 H42A . . 118.5 ?
    C42 C43 C44 . . 119.4(6) ?
    C42 C43 H43A . . 120.3 ?
    C44 C43 H43A . . 120.3 ?
    C45 C44 C43 . . 118.9(6) ?
    C45 C44 H44A . . 120.6 ?
    C43 C44 H44A . . 120.6 ?
    C44 C45 C46 . . 118.5(6) ?
    C44 C45 H45A . . 120.8 ?
    C46 C45 H45A . . 120.8 ?
    N6 C46 C45 . . 123.5(6) ?
    N6 C46 H46A . . 118.2 ?
    C45 C46 H46A . . 118.2 ?
    N7 C47 C48 . . 122.4(8) ?
    N7 C47 H47A . . 118.8 ?
    C48 C47 H47A . . 118.8 ?
    C49 C48 C47 . . 119.0(8) ?
    C49 C48 H48A . . 120.5 ?
    C47 C48 H48A . . 120.5 ?
    C50 C49 C48 . . 118.8(8) ?
    C50 C49 H49A . . 120.6 ?
    C48 C49 H49A . . 120.6 ?
    C49 C50 C51 . . 119.2(9) ?
    C49 C50 H50A . . 120.4 ?
    C51 C50 H50A . . 120.4 ?
    N7 C51 C50 . . 124.0(7) ?
    N7 C51 H51A . . 118.0 ?
    C50 C51 H51A . . 118.0 ?
    N8 C52 C53 . . 123.1(6) ?
    N8 C52 H52A . . 118.5 ?
    C53 C52 H52A . . 118.5 ?
    C52 C53 C54 . . 118.6(6) ?
    C52 C53 H53A . . 120.7 ?
    C54 C53 H53A . . 120.7 ?
    C55 C54 C53 . . 118.5(6) ?
    C55 C54 H54A . . 120.7 ?
    C53 C54 H54A . . 120.7 ?
    C54 C55 C56 . . 118.7(6) ?
    C54 C55 H55A . . 120.6 ?
    C56 C55 H55A . . 120.6 ?
    N8 C56 C55 . . 124.5(6) ?
    N8 C56 H56A . . 117.8 ?
    C55 C56 H56A . . 117.8 ?
loop_
    _geom_torsion_atom_site_label_1
    _geom_torsion_atom_site_label_2
    _geom_torsion_atom_site_label_3
    _geom_torsion_atom_site_label_4
    _geom_torsion_site_symmetry_1
    _geom_torsion_site_symmetry_2
    _geom_torsion_site_symmetry_3
    _geom_torsion_site_symmetry_4
    _geom_torsion
    _geom_torsion_publ_flag
    O9 Ni1 O1 C1 . . . . -13.3(4) ?
    N1 Ni1 O1 C1 . . . . 78.5(4) ?
    N3 Ni1 O1 C1 . . . . -99.7(4) ?
    N2 Ni1 O1 C1 . . . . 169.3(4) ?
    O9 Ni1 O5 C9 . . . . 179.4(6) ?
    N1 Ni1 O5 C9 . . . . 87.5(5) ?
    N3 Ni1 O5 C9 . . . . -94.4(6) ?
    N2 Ni1 O5 C9 . . . . -3.3(6) ?
    O10 Ni2 O8 C16 . . . . 170.9(5) ?
    N4 Ni2 O8 C16 . . . . -98.0(5) ?
    N6 Ni2 O8 C16 . . . . 83.2(5) ?
    N5 Ni2 O8 C16 . . . . -8.1(5) ?
    O5 Ni1 N1 C21 . . . . -52.0(3) ?
    O9 Ni1 N1 C21 . . . . -137.3(3) ?
    O1 Ni1 N1 C21 . . . . 133.9(3) ?
    N2 Ni1 N1 C21 . . . . 49.6(3) ?
    O5 Ni1 N1 C17 . . . . 126.8(4) ?
    O9 Ni1 N1 C17 . . . . 41.6(3) ?
    O1 Ni1 N1 C17 . . . . -47.3(4) ?
    N2 Ni1 N1 C17 . . . . -131.5(4) ?
    O5 Ni1 N2 C22 . . . . 143.2(4) ?
    O1 Ni1 N2 C22 . . . . -37.6(4) ?
    N1 Ni1 N2 C22 . . . . 54.1(4) ?
    N3 Ni1 N2 C22 . . . . -124.9(4) ?
    O5 Ni1 N2 C26 . . . . -44.9(4) ?
    O1 Ni1 N2 C26 . . . . 134.2(4) ?
    N1 Ni1 N2 C26 . . . . -134.1(4) ?
    N3 Ni1 N2 C26 . . . . 47.0(4) ?
    O5 Ni1 N3 C31 . . . . -33.3(4) ?
    O9 Ni1 N3 C31 . . . . 51.9(4) ?
    O1 Ni1 N3 C31 . . . . 140.8(4) ?
    N2 Ni1 N3 C31 . . . . -135.0(4) ?
    O5 Ni1 N3 C27 . . . . 149.4(4) ?
    O9 Ni1 N3 C27 . . . . -125.5(4) ?
    O1 Ni1 N3 C27 . . . . -36.5(4) ?
    N2 Ni1 N3 C27 . . . . 47.6(4) ?
    O8 Ni2 N4 C32 . . . . -124.6(4) ?
    O4 Ni2 N4 C32 1_446 . . . 49.2(4) ?
    O10 Ni2 N4 C32 . . . . -40.0(3) ?
    N5 Ni2 N4 C32 . . . . 132.2(3) ?
    O8 Ni2 N4 C36 . . . . 51.2(3) ?
    O4 Ni2 N4 C36 1_446 . . . -135.1(3) ?
    O10 Ni2 N4 C36 . . . . 135.7(3) ?
    N5 Ni2 N4 C36 . . . . -52.1(3) ?
    O8 Ni2 N5 C41 . . . . 48.2(4) ?
    O4 Ni2 N5 C41 1_446 . . . -130.3(4) ?
    N4 Ni2 N5 C41 . . . . 137.4(4) ?
    N6 Ni2 N5 C41 . . . . -42.8(4) ?
    O8 Ni2 N5 C37 . . . . -139.9(3) ?
    O4 Ni2 N5 C37 1_446 . . . 41.7(3) ?
    N4 Ni2 N5 C37 . . . . -50.6(3) ?
    N6 Ni2 N5 C37 . . . . 129.1(3) ?
    O8 Ni2 N6 C46 . . . . -150.5(4) ?
    O4 Ni2 N6 C46 1_446 . . . 35.8(4) ?
    O10 Ni2 N6 C46 . . . . 125.0(4) ?
    N5 Ni2 N6 C46 . . . . -47.2(4) ?
    O8 Ni2 N6 C42 . . . . 30.5(4) ?
    O4 Ni2 N6 C42 1_446 . . . -143.3(4) ?
    O10 Ni2 N6 C42 . . . . -54.1(3) ?
    N5 Ni2 N6 C42 . . . . 133.8(4) ?
    Ni1 O1 C1 O2 . . . . -1.3(8) ?
    Ni1 O1 C1 C2 . . . . 180.0(3) ?
    O2 C1 C2 C7 . . . . -99.7(5) ?
    O1 C1 C2 C7 . . . . 79.2(6) ?
    O2 C1 C2 C3 . . . . 82.9(6) ?
    O1 C1 C2 C3 . . . . -98.1(5) ?
    C7 C2 C3 C4 . . . . 2.3(7) ?
    C1 C2 C3 C4 . . . . 179.7(4) ?
    C7 C2 C3 Cl1 . . . . -178.0(3) ?
    C1 C2 C3 Cl1 . . . . -0.6(6) ?
    C2 C3 C4 C5 . . . . -2.3(7) ?
    Cl1 C3 C4 C5 . . . . 178.0(4) ?
    C2 C3 C4 Cl2 . . . . 178.0(4) ?
    Cl1 C3 C4 Cl2 . . . . -1.7(6) ?
    C3 C4 C5 C6 . . . . 1.9(7) ?
    Cl2 C4 C5 C6 . . . . -178.3(4) ?
    C3 C4 C5 C8 . . . . -177.1(4) ?
    Cl2 C4 C5 C8 . . . . 2.6(6) ?
    C4 C5 C6 C7 . . . . -1.7(7) ?
    C8 C5 C6 C7 . . . . 177.4(4) ?
    C4 C5 C6 Cl4 . . . . 179.3(3) ?
    C8 C5 C6 Cl4 . . . . -1.6(6) ?
    C3 C2 C7 C6 . . . . -2.0(7) ?
    C1 C2 C7 C6 . . . . -179.4(4) ?
    C3 C2 C7 Cl3 . . . . 177.9(3) ?
    C1 C2 C7 Cl3 . . . . 0.5(6) ?
    C5 C6 C7 C2 . . . . 1.7(7) ?
    Cl4 C6 C7 C2 . . . . -179.3(4) ?
    C5 C6 C7 Cl3 . . . . -178.1(4) ?
    Cl4 C6 C7 Cl3 . . . . 0.8(6) ?
    Ni2 O4 C8 O3 1_664 . . . 3.1(8) ?
    Ni2 O4 C8 C5 1_664 . . . -178.7(3) ?
    C6 C5 C8 O3 . . . . -80.2(6) ?
    C4 C5 C8 O3 . . . . 98.8(5) ?
    C6 C5 C8 O4 . . . . 101.4(5) ?
    C4 C5 C8 O4 . . . . -79.5(6) ?
    Ni1 O5 C9 O6 . . . . 7.9(10) ?
    Ni1 O5 C9 C10 . . . . -171.8(3) ?
    O6 C9 C10 C11 . . . . -84.6(6) ?
    O5 C9 C10 C11 . . . . 95.2(6) ?
    O6 C9 C10 C15 . . . . 94.4(6) ?
    O5 C9 C10 C15 . . . . -85.8(6) ?
    C15 C10 C11 C12 . . . . -0.9(7) ?
    C9 C10 C11 C12 . . . . 178.1(4) ?
    C15 C10 C11 Cl6 . . . . 178.7(3) ?
    C9 C10 C11 Cl6 . . . . -2.3(6) ?
    C10 C11 C12 C13 . . . . 1.1(7) ?
    Cl6 C11 C12 C13 . . . . -178.5(4) ?
    C10 C11 C12 Cl5 . . . . 179.6(4) ?
    Cl6 C11 C12 Cl5 . . . . 0.0(6) ?
    C11 C12 C13 C14 . . . . 0.0(7) ?
    Cl5 C12 C13 C14 . . . . -178.5(4) ?
    C11 C12 C13 C16 . . . . 177.5(4) ?
    Cl5 C12 C13 C16 . . . . -1.0(6) ?
    C12 C13 C14 C15 . . . . -1.2(7) ?
    C16 C13 C14 C15 . . . . -178.8(4) ?
    C12 C13 C14 Cl8 . . . . 176.6(4) ?
    C16 C13 C14 Cl8 . . . . -1.0(6) ?
    C13 C14 C15 C10 . . . . 1.4(7) ?
    Cl8 C14 C15 C10 . . . . -176.4(4) ?
    C13 C14 C15 Cl7 . . . . -178.5(4) ?
    Cl8 C14 C15 Cl7 . . . . 3.7(6) ?
    C11 C10 C15 C14 . . . . -0.3(7) ?
    C9 C10 C15 C14 . . . . -179.3(4) ?
    C11 C10 C15 Cl7 . . . . 179.6(4) ?
    C9 C10 C15 Cl7 . . . . 0.6(6) ?
    Ni2 O8 C16 O7 . . . . 1.6(10) ?
    Ni2 O8 C16 C13 . . . . 179.7(3) ?
    C12 C13 C16 O7 . . . . -87.4(7) ?
    C14 C13 C16 O7 . . . . 90.1(6) ?
    C12 C13 C16 O8 . . . . 94.3(6) ?
    C14 C13 C16 O8 . . . . -88.2(6) ?
    C21 N1 C17 C18 . . . . 0.3(7) ?
    Ni1 N1 C17 C18 . . . . -178.6(4) ?
    N1 C17 C18 C19 . . . . -1.5(8) ?
    C17 C18 C19 C20 . . . . 2.0(8) ?
    C18 C19 C20 C21 . . . . -1.3(7) ?
    C17 N1 C21 C20 . . . . 0.4(7) ?
    Ni1 N1 C21 C20 . . . . 179.3(4) ?
    C19 C20 C21 N1 . . . . 0.1(8) ?
    C26 N2 C22 C23 . . . . -2.9(7) ?
    Ni1 N2 C22 C23 . . . . 169.4(4) ?
    N2 C22 C23 C24 . . . . 0.6(9) ?
    C22 C23 C24 C25 . . . . 1.2(9) ?
    C23 C24 C25 C26 . . . . -0.6(9) ?
    C22 N2 C26 C25 . . . . 3.6(7) ?
    Ni1 N2 C26 C25 . . . . -168.6(4) ?
    C24 C25 C26 N2 . . . . -2.0(9) ?
    C31 N3 C27 C28 . . . . -0.7(8) ?
    Ni1 N3 C27 C28 . . . . 176.8(4) ?
    N3 C27 C28 C29 . . . . 0.9(9) ?
    C27 C28 C29 C30 . . . . -1.1(8) ?
    C28 C29 C30 C31 . . . . 1.0(8) ?
    C27 N3 C31 C30 . . . . 0.6(7) ?
    Ni1 N3 C31 C30 . . . . -176.9(4) ?
    C29 C30 C31 N3 . . . . -0.8(8) ?
    C36 N4 C32 C33 . . . . -0.4(7) ?
    Ni2 N4 C32 C33 . . . . 175.4(4) ?
    N4 C32 C33 C34 . . . . 0.6(8) ?
    C32 C33 C34 C35 . . . . 0.3(8) ?
    C33 C34 C35 C36 . . . . -1.3(8) ?
    C32 N4 C36 C35 . . . . -0.7(7) ?
    Ni2 N4 C36 C35 . . . . -176.7(4) ?
    C34 C35 C36 N4 . . . . 1.6(8) ?
    C41 N5 C37 C38 . . . . 1.5(7) ?
    Ni2 N5 C37 C38 . . . . -171.0(4) ?
    N5 C37 C38 C39 . . . . 0.5(8) ?
    C37 C38 C39 C40 . . . . -1.3(9) ?
    C38 C39 C40 C41 . . . . 0.3(9) ?
    C37 N5 C41 C40 . . . . -2.7(7) ?
    Ni2 N5 C41 C40 . . . . 169.5(4) ?
    C39 C40 C41 N5 . . . . 1.9(9) ?
    C46 N6 C42 C43 . . . . 1.5(7) ?
    Ni2 N6 C42 C43 . . . . -179.4(4) ?
    N6 C42 C43 C44 . . . . -0.7(8) ?
    C42 C43 C44 C45 . . . . -0.5(9) ?
    C43 C44 C45 C46 . . . . 0.8(9) ?
    C42 N6 C46 C45 . . . . -1.1(8) ?
    Ni2 N6 C46 C45 . . . . 179.8(4) ?
    C44 C45 C46 N6 . . . . 0.0(9) ?
    C51 N7 C47 C48 . . . . 0.1(10) ?
    N7 C47 C48 C49 . . . . -0.8(12) ?
    C47 C48 C49 C50 . . . . 1.0(12) ?
    C48 C49 C50 C51 . . . . -0.7(12) ?
    C47 N7 C51 C50 . . . . 0.3(10) ?
    C49 C50 C51 N7 . . . . 0.0(11) ?
    C56 N8 C52 C53 . . . . 2.7(9) ?
    N8 C52 C53 C54 . . . . -0.2(10) ?
    C52 C53 C54 C55 . . . . -2.7(10) ?
    C53 C54 C55 C56 . . . . 3.0(10) ?
    C52 N8 C56 C55 . . . . -2.4(9) ?
    C54 C55 C56 N8 . . . . -0.4(10) ?
loop_
    _geom_hbond_atom_site_label_D
    _geom_hbond_atom_site_label_H
    _geom_hbond_atom_site_label_A
    _geom_hbond_site_symmetry_A
    _geom_hbond_distance_DH
    _geom_hbond_distance_HA
    _geom_hbond_distance_DA
    _geom_hbond_angle_DHA
    O9 H9A O2 . 0.85 2.02 2.751(4) 143.1
    O9 H9B N7 . 0.85 1.89 2.699(6) 158.9
    O10 H10A N8 2_556 0.85 1.97 2.783(6) 160.5
    O10 H10B O3 1_446 0.85 1.83 2.677(4) 174.3
