# Supplementary material for: catena-Poly[[[aqua­tris­(pyridine-κN)nickel(II)]-μ-2,3,5,6-tetra­chloro­benzene-1,4-dicarboxyl­ato-κ2 O 1:O 4] pyridine monosolvate]
Source: Acta Crystallogr Sect E Struct Rep Online. 2010 Nov 20;66(Pt 12):m1618. doi: 10.1107/S1600536810045794 (PMC3011545; doi:10.1107/S1600536810045794)
Supplement: Supplementary file 2 [file e-66-m1618-Isup2.hkl]

# 
# h,k,l, Fc-squared, Fo-squared, sigma(Fo-squared) and status flag 
# 
data_I
_shelx_title ' x in P-1' 
_shelx_refln_list_code          4 
_shelx_F_calc_maximum      348.00 
_exptl_crystal_F_000      1416.00 
_reflns_d_resolution_high  0.8049 
 
loop_ 
 _symmetry_equiv_pos_as_xyz 
 'x, y, z' 
 '-x, -y, -z' 
 
_cell_length_a     8.6148 
_cell_length_b    17.6879 
_cell_length_c    21.0617 
_cell_angle_alpha  68.279 
_cell_angle_beta   79.750 
_cell_angle_gamma  84.853 
 
_shelx_F_squared_multiplier     1.000 
 
loop_ 
 _refln_index_h 
 _refln_index_k 
 _refln_index_l 
 _refln_F_squared_calc 
 _refln_F_squared_meas 
 _refln_F_squared_sigma 
 _refln_observed_status 
   2   0   0    24640.78    25074.48    195.95 o 
   3   0   0      434.42      447.82     52.31 o 
   4   0   0      969.11      707.41     64.76 o 
   5   0   0      495.45      482.02     60.38 o 
   6   0   0       35.35       60.16     60.51 o 
   7   0   0      452.83      489.86     69.47 o 
   8   0   0     1498.16     1320.21    135.99 o 
   9   0   0      561.01      472.77    104.70 o 
  10   0   0      231.41      276.20    102.05 o 
 -10   1   0      994.85     1306.27    226.30 o 
  -9   1   0        2.84        9.57     67.01 o 
  -8   1   0      834.65      874.96    231.70 o 
  -7   1   0      286.73      342.41     56.14 o 
  -6   1   0     1215.73     1319.70     96.45 o 
  -5   1   0      217.68      275.85     44.26 o 
  -4   1   0       86.34      104.36     29.65 o 
  -3   1   0     7398.96     7570.26    128.92 o 
  -2   1   0      461.94      482.09     51.86 o 
   2   1   0     1039.47     1056.41     54.48 o 
   3   1   0     7124.16     7691.07    127.01 o 
   4   1   0     2170.51     2117.20     75.78 o 
   5   1   0      797.73      917.11     53.86 o 
   6   1   0      359.48      259.44     49.60 o 
   7   1   0     2842.92     2724.17    105.53 o 
   8   1   0        2.79       79.90     28.27 o 
   9   1   0       55.80      -45.42     45.42 o 
  10   1   0      518.74      663.01    162.75 o 
 -10   2   0       84.76      158.27     90.44 o 
  -9   2   0      258.04      340.37    131.18 o 
  -8   2   0      205.56      194.69     56.30 o 
  -7   2   0     1173.66     1000.19     89.45 o 
  -6   2   0        5.20       65.02     37.99 o 
  -5   2   0      316.75      335.13     47.17 o 
  -3   2   0      485.68      578.43     57.38 o 
  -2   2   0    34449.59    36379.36    245.75 o 
  -1   2   0     1814.58     1545.65     76.19 o 
   1   2   0      783.75      668.23     15.20 o 
   3   2   0      328.69      395.65     48.60 o 
   4   2   0     6983.85     7159.66    153.38 o 
   5   2   0     1814.83     1592.88     99.58 o 
   6   2   0     2906.55     2890.16    194.63 o 
   7   2   0     2146.56     2240.26     93.50 o 
   8   2   0       54.21       59.46     35.00 o 
   9   2   0     1167.47     1234.68    223.24 o 
  10   2   0        1.37       -8.35     60.29 o 
 -10   3   0       31.55       38.29     68.64 o 
  -9   3   0      315.61      549.35    177.82 o 
  -8   3   0      196.30      118.14     72.72 o 
  -7   3   0      816.47      768.95     88.30 o 
  -6   3   0      138.40      110.05     41.03 o 
  -5   3   0     4885.00     4510.26    155.40 o 
  -4   3   0       28.48       56.93     47.79 o 
  -3   3   0   121100.89   128584.80    351.45 o 
  -2   3   0     4106.95     3946.81     96.23 o 
  -1   3   0    47808.59    47051.64    301.46 o 
   0   3   0       41.26       20.46     11.03 o 
   2   3   0       11.06       52.51     30.17 o 
   3   3   0      361.75      440.67     44.54 o 
   4   3   0      264.26      328.60     58.66 o 
   5   3   0     1283.22     1379.74    129.83 o 
   6   3   0      388.77      420.08     54.82 o 
   7   3   0      240.63      145.54     33.57 o 
   8   3   0     2393.93     2430.24    172.69 o 
   9   3   0       14.87       31.38     21.65 o 
  10   3   0     1990.60     1964.80    292.50 o 
 -10   4   0       20.79      190.86    106.12 o 
  -9   4   0     1104.08     1306.88    195.54 o 
  -8   4   0        5.31       -7.13     66.00 o 
  -7   4   0       14.89       46.41     38.37 o 
  -6   4   0      682.78      608.44    163.38 o 
  -5   4   0      185.09       65.79     41.64 o 
  -4   4   0      173.01      198.01     36.22 o 
  -3   4   0      186.50      229.70     37.71 o 
  -2   4   0     5436.02     5624.05     94.54 o 
  -1   4   0     1872.27     1978.92     63.67 o 
   0   4   0       52.83      134.77     32.63 o 
   1   4   0     4446.38     4158.44     63.29 o 
   2   4   0       83.19       59.27     19.43 o 
   3   4   0       95.86      116.60     23.45 o 
   4   4   0     6075.93     6600.18     85.07 o 
   5   4   0      229.94      249.92     36.78 o 
   6   4   0      113.20      186.61     38.15 o 
   7   4   0      941.82      981.52     84.48 o 
   8   4   0        3.67       29.30     27.97 o 
   9   4   0      750.56      741.46    231.90 o 
  10   4   0      145.23      271.32    102.66 o 
 -10   5   0      227.27      166.01    105.10 o 
  -9   5   0        2.70       -2.85     71.09 o 
  -8   5   0      848.36      815.78    160.71 o 
  -7   5   0      671.68      556.87     89.23 o 
  -6   5   0     1282.00     1002.79     87.02 o 
  -5   5   0    20312.57    20703.88    266.56 o 
  -4   5   0      803.70      661.67     63.73 o 
  -3   5   0    14040.21    13940.12    176.47 o 
  -2   5   0       17.18       67.55     31.46 o 
  -1   5   0      868.02      917.66     66.41 o 
   0   5   0        1.80       -2.15     24.90 o 
   1   5   0     4803.74     4302.78     71.58 o 
   2   5   0       91.05      114.64     30.19 o 
   3   5   0     6427.09     6216.90     78.81 o 
   4   5   0     2606.86     2404.60     66.43 o 
   5   5   0     3659.94     4119.47    105.46 o 
   6   5   0     8475.18     8422.75    272.54 o 
   7   5   0       27.20       72.94     28.77 o 
   8   5   0      473.40      417.08     66.80 o 
   9   5   0        0.59      184.34     99.40 o 
  10   5   0       14.37       42.77     66.61 o 
  -9   6   0      123.04      124.05    106.12 o 
  -8   6   0      939.77      960.40    178.23 o 
  -7   6   0       28.93      143.19    113.66 o 
  -6   6   0    14587.51    14403.75    329.35 o 
  -5   6   0      227.18      214.43     53.50 o 
  -4   6   0    16950.74    16070.59    197.22 o 
  -3   6   0       45.07       66.03     40.12 o 
  -2   6   0     5611.17     5260.33     99.28 o 
  -1   6   0     1087.93     1055.94     68.35 o 
   0   6   0     7396.18     7575.59    111.25 o 
   1   6   0      283.50      300.12     28.17 o 
   2   6   0       83.81       87.34     15.38 o 
   3   6   0        6.60       32.73     15.92 o 
   4   6   0        1.65       47.69     19.05 o 
   5   6   0     6794.79     6882.53    119.41 o 
   6   6   0      509.37      501.78     76.56 o 
   7   6   0     4892.62     5098.48    210.38 o 
   8   6   0       12.49       67.47     32.70 o 
   9   6   0      513.40      624.11    174.36 o 
  10   6   0      237.99      458.71    176.80 o 
  -9   7   0       22.11       48.89     87.59 o 
  -8   7   0      312.07      268.67    113.05 o 
  -7   7   0       94.82      247.28    117.73 o 
  -6   7   0       16.06      102.61     51.47 o 
  -5   7   0      131.05      126.08     45.90 o 
  -4   7   0      499.54      504.76     90.74 o 
  -3   7   0       94.26      102.71     48.67 o 
  -2   7   0        8.22       92.10     30.59 o 
  -1   7   0     6946.06     7197.40    107.17 o 
   0   7   0       41.49       40.67     27.11 o 
   1   7   0      205.73      291.53     33.63 o 
   2   7   0       60.36       66.76     13.57 o 
   3   7   0     1093.33     1096.84     99.81 o 
   4   7   0     1275.04     1316.98     85.62 o 
   5   7   0       43.51       55.99     13.00 o 
   6   7   0      264.04      264.37     34.91 o 
   7   7   0       70.81      106.99     21.76 o 
   8   7   0      681.39      765.45     75.07 o 
   9   7   0        5.11      185.36     84.12 o 
  -9   8   0       20.19       99.60     76.79 o 
  -8   8   0     1991.77     1980.07    248.09 o 
  -7   8   0      126.95      395.97    125.07 o 
  -6   8   0       62.06      299.22    104.09 o 
  -5   8   0      279.81      396.59     62.13 o 
  -4   8   0     3740.15     3860.52    120.40 o 
  -3   8   0      634.04      683.06     57.72 o 
  -2   8   0    27494.47    29171.46    355.23 o 
  -1   8   0      214.63      215.39     58.09 o 
   0   8   0    14858.13    14934.59    159.97 o 
   1   8   0     1083.69     1117.55     59.58 o 
   2   8   0     6764.51     6518.96     85.38 o 
   3   8   0     8461.53     8146.26    181.18 o 
   4   8   0      384.14      306.08     76.38 o 
   5   8   0      437.32      419.21     74.25 o 
   6   8   0      183.31      198.53     26.99 o 
   7   8   0      504.89      499.13     34.02 o 
   8   8   0       17.88       32.59     15.03 o 
   9   8   0       21.07      149.51     98.79 o 
  -9   9   0      282.11      185.56     75.77 o 
  -8   9   0       11.80       58.66     75.98 o 
  -7   9   0     2619.33     2408.84    237.50 o 
  -6   9   0      163.54      148.49     87.38 o 
  -5   9   0     4514.14     4381.03    188.47 o 
  -4   9   0       28.24      154.21     47.72 o 
  -3   9   0     7611.61     7549.33    142.09 o 
  -2   9   0      121.67      122.30     37.16 o 
  -1   9   0      481.02      538.86     49.49 o 
   0   9   0      178.73      231.82     32.93 o 
   1   9   0      856.11      957.93     61.90 o 
   2   9   0     2500.10     2484.95     75.73 o 
   3   9   0     1283.21     1368.83    168.04 o 
   4   9   0     2625.23     2587.61    125.65 o 
   5   9   0       83.91      135.11     59.27 o 
   6   9   0     3021.45     3078.10    186.54 o 
   7   9   0      339.36      368.03     55.20 o 
   8   9   0      372.38      304.31     89.62 o 
   9   9   0      153.96       34.42     27.50 o 
  -9  10   0      123.79      199.21    116.10 o 
  -8  10   0      236.64      405.75    163.97 o 
  -7  10   0      197.48      441.80    139.32 o 
  -6  10   0      561.84      560.96    130.57 o 
  -5  10   0      225.56      369.90    149.20 o 
  -4  10   0     2226.46     2350.91    129.22 o 
  -3  10   0        1.81      113.56     47.63 o 
  -2  10   0      380.62      299.35     57.39 o 
  -1  10   0       14.68      102.83     30.99 o 
   0  10   0      696.33      694.26     65.00 o 
   1  10   0     1143.63     1163.41     93.05 o 
   2  10   0      345.13      359.87     57.19 o 
   3  10   0      207.99      242.37     70.16 o 
   4  10   0       31.58       41.53     27.10 o 
   5  10   0      366.04      287.46     91.86 o 
   6  10   0      538.05      461.67     65.98 o 
   7  10   0     1717.68     1688.18    275.59 o 
   8  10   0      118.54      131.79     68.03 o 
   9  10   0     1044.49      707.62    290.46 o 
  -8  11   0       33.00      121.20     88.40 o 
  -7  11   0     1029.92     1396.50    315.52 o 
  -6  11   0        0.16      -11.20     79.44 o 
  -5  11   0     3820.17     4286.66    325.29 o 
  -4  11   0      182.79      146.99     50.47 o 
  -3  11   0     6095.48     5955.88    194.24 o 
  -2  11   0       45.89       62.10     43.73 o 
  -1  11   0    13915.31    14514.52    248.68 o 
   0  11   0     1506.08     1606.21     89.01 o 
   1  11   0     1877.19     1883.73     98.28 o 
   2  11   0     1700.32     1555.53     87.61 o 
   3  11   0     1345.73     1440.57     62.62 o 
   4  11   0      624.88      512.79    122.61 o 
   5  11   0      653.34      550.49    108.26 o 
   6  11   0       42.98       18.49     84.74 o 
   7  11   0        4.84       47.87     84.53 o 
   8  11   0      660.35      428.77    196.56 o 
   9  11   0       15.33       91.66     49.29 o 
  -8  12   0      123.17      236.28    119.16 o 
  -7  12   0       21.33      104.09     88.20 o 
  -6  12   0     1266.36     1109.70    220.39 o 
  -5  12   0       64.99      157.86     90.23 o 
  -4  12   0      597.27      768.32    154.19 o 
  -3  12   0        1.11       91.59     54.99 o 
  -2  12   0       47.18      143.52     82.89 o 
  -1  12   0      134.34      160.19     49.01 o 
   0  12   0      322.28      282.27     57.38 o 
   1  12   0      487.39      459.51     54.36 o 
   2  12   0      541.92      594.62     59.44 o 
   3  12   0     2057.88     1956.35    107.09 o 
   4  12   0     2934.37     2839.11    174.82 o 
   5  12   0      311.55      381.44     53.88 o 
   6  12   0      733.24      782.40    116.57 o 
   7  12   0      772.82      671.77    166.62 o 
   8  12   0       76.34       86.57     61.11 o 
  -7  13   0     1326.25     1416.67    262.35 o 
  -6  13   0      113.48       96.35     56.01 o 
  -5  13   0     3381.81     3246.62    280.48 o 
  -4  13   0      123.53      108.57     86.36 o 
  -3  13   0       91.43      222.88     59.97 o 
  -2  13   0      133.22      168.09     47.81 o 
  -1  13   0      937.74      870.78     77.46 o 
   0  13   0       82.65       68.80     49.53 o 
   1  13   0     1636.46     1731.34     97.71 o 
   2  13   0      109.23      152.31     47.64 o 
   3  13   0      543.48      503.84     52.51 o 
   4  13   0     1012.00     1026.87    135.76 o 
   5  13   0       75.81       64.65     34.51 o 
   6  13   0     2748.74     2885.66    257.57 o 
   7  13   0        0.55       44.00     70.48 o 
   8  13   0      479.11      767.51    183.93 o 
  -7  14   0        3.84      238.11    244.43 o 
  -6  14   0     2068.34     1762.33    281.09 o 
  -5  14   0      278.18      283.74    130.36 o 
  -4  14   0     4105.53     4784.28    350.96 o 
  -3  14   0       32.63        8.76     71.09 o 
  -2  14   0     1384.12     1463.69    156.82 o 
  -1  14   0      168.53      139.74     52.38 o 
   0  14   0      684.10      706.01     75.36 o 
   1  14   0      139.26      124.97     58.16 o 
   2  14   0      490.74      541.50     67.94 o 
   3  14   0       62.82       49.90     30.78 o 
   4  14   0      224.81      195.76     50.46 o 
   5  14   0     1004.29      888.20    114.37 o 
   6  14   0        6.90       37.68     54.18 o 
   7  14   0      196.86      279.67     96.35 o 
  -6  15   0      132.69       77.40     82.49 o 
  -5  15   0       18.42       92.07     98.18 o 
  -4  15   0       56.87      136.47     86.36 o 
  -3  15   0      575.97      431.42     95.73 o 
  -2  15   0       61.98       55.53     53.73 o 
  -1  15   0      184.57      169.84     52.07 o 
   0  15   0      436.00      518.97     82.68 o 
   1  15   0      927.14     1001.42     99.35 o 
   2  15   0      862.90      871.47     85.84 o 
   3  15   0      639.75      672.90     80.73 o 
   4  15   0     2011.43     1727.25    217.03 o 
   5  15   0      607.68      906.42    216.32 o 
   6  15   0      222.98      143.19     60.70 o 
   7  15   0       77.74       58.26     65.79 o 
  -6  16   0     1152.27     1277.55    227.93 o 
  -5  16   0        3.28      130.57     85.35 o 
  -4  16   0     1498.96     1726.28    212.04 o 
  -3  16   0      124.69       87.79     82.90 o 
  -2  16   0      391.81      259.30     92.07 o 
  -1  16   0       57.67        9.31     48.76 o 
   0  16   0     1684.92     1789.52    167.04 o 
   1  16   0      462.95      561.44     83.71 o 
   2  16   0       58.94       49.40     79.34 o 
   3  16   0     1686.65     1823.75    191.98 o 
   4  16   0        7.86        9.98     67.01 o 
   5  16   0     1019.01     1101.15    187.19 o 
   6  16   0      255.65      499.45    133.21 o 
  -5  17   0      512.09      443.03    163.56 o 
  -4  17   0       26.87      269.89    135.66 o 
  -3  17   0      421.70      442.82    164.99 o 
  -2  17   0        9.40      144.42    155.62 o 
  -1  17   0      224.64      195.07     83.66 o 
   0  17   0       78.98       17.83     58.56 o 
   1  17   0      104.25       98.51     55.15 o 
   2  17   0      356.91      358.32     68.80 o 
   3  17   0      362.42      350.35    117.53 o 
   4  17   0      892.94      883.81    218.15 o 
   5  17   0      267.74      263.37    111.21 o 
   6  17   0      530.57      417.16    221.21 o 
  -4  18   0        0.47      171.91     86.36 o 
  -3  18   0       52.14      132.81     87.59 o 
  -2  18   0      242.03      417.57    150.93 o 
  -1  18   0      117.23      523.08    180.47 o 
   0  18   0      613.40      681.49    136.92 o 
   1  18   0     1380.59     1486.53    197.38 o 
   2  18   0      123.53       72.72     68.85 o 
   3  18   0      720.29      844.70    207.56 o 
   4  18   0        0.85      123.64     79.44 o 
   5  18   0      290.57      386.20    145.64 o 
  -3  19   0       13.33      189.64     85.55 o 
  -2  19   0       25.78       47.87     80.66 o 
   0  19   0      581.07      808.45    205.52 o 
   1  19   0      136.11      140.55     76.99 o 
   2  19   0     1721.14     1751.94    260.72 o 
   3  19   0       28.64       63.76     74.35 o 
   4  19   0      352.52      406.77    113.46 o 
  -1  20   0       90.21      143.81     68.03 o 
   0  20   0       21.72       33.81     71.09 o 
   1  20   0      463.18      419.19    203.49 o 
   2  20   0      547.31      677.88    224.06 o 
  -1 -20   1      117.48      160.51     72.31 o 
   0 -20   1       18.35       48.07     43.79 o 
  -3 -19   1       85.14       62.74     70.88 o 
  -2 -19   1      873.08     1148.81    190.65 o 
  -1 -19   1      315.84      397.20    156.03 o 
   0 -19   1       15.69      148.69     76.59 o 
   1 -19   1      125.39      232.61     97.77 o 
   2 -19   1       79.73       42.57     70.88 o 
   3 -19   1       23.42       20.17     89.42 o 
  -4 -18   1      152.90      158.06     58.46 o 
  -3 -18   1      223.31      156.03     74.96 o 
  -2 -18   1      830.01     1152.48    207.76 o 
  -1 -18   1       11.22       98.79     67.42 o 
   0 -18   1     1965.11     2199.18    238.15 o 
   1 -18   1       65.87       14.46     52.55 o 
   2 -18   1       78.53      276.82    127.71 o 
   3 -18   1        0.31       74.14     85.55 o 
   4 -18   1       46.22      114.68     83.31 o 
  -5 -17   1      208.98      307.98    101.03 o 
  -4 -17   1       52.31      102.46     54.39 o 
  -3 -17   1      213.82      316.94    126.90 o 
  -2 -17   1        6.99       69.66     61.51 o 
  -1 -17   1      815.35      811.13    111.10 o 
   0 -17   1       11.47       90.77     52.65 o 
   1 -17   1      469.56      560.89    136.98 o 
   2 -17   1       38.76      228.95    137.08 o 
   3 -17   1     1213.66     1405.67    247.89 o 
   4 -17   1       62.07      130.77     78.83 o 
   5 -17   1      394.00      286.18    117.33 o 
  -6 -16   1      197.86      146.25     70.48 o 
  -5 -16   1      962.91      887.07    211.02 o 
  -4 -16   1      917.82      779.93    257.67 o 
  -3 -16   1      278.36      328.72     72.93 o 
  -2 -16   1      110.72       87.75     39.01 o 
  -1 -16   1       13.02       31.79     38.45 o 
   0 -16   1      119.98       85.30     52.49 o 
   1 -16   1       13.44       27.15     86.77 o 
   2 -16   1       17.75      -16.50     91.86 o 
   3 -16   1       12.31      131.18    113.46 o 
   4 -16   1     2795.82     2911.14    439.97 o 
   5 -16   1        1.86       67.42     94.72 o 
   6 -16   1      693.38      545.48    157.45 o 
  -7 -15   1       38.57      108.36     69.25 o 
  -6 -15   1      222.21      369.90    114.07 o 
  -5 -15   1      151.89      203.08    114.27 o 
  -4 -15   1        4.44       10.33     38.50 o 
  -3 -15   1     1499.93     1405.72    101.64 o 
  -2 -15   1      171.30      193.14     55.20 o 
  -1 -15   1     1130.02     1113.37    166.69 o 
   0 -15   1       13.13       52.86     32.34 o 
   1 -15   1       51.43      161.82     55.66 o 
   2 -15   1        0.50       69.32    115.90 o 
   3 -15   1        4.33      118.96     69.46 o 
   4 -15   1        4.22      -22.81     75.77 o 
   5 -15   1      445.34      386.20    155.62 o 
   6 -15   1      266.15      242.80    106.53 o 
  -7 -14   1      302.14      324.68    120.58 o 
  -6 -14   1       32.75       26.07     54.18 o 
  -5 -14   1      232.39      200.40     57.68 o 
  -4 -14   1      840.14      723.05    131.58 o 
  -3 -14   1        4.91      -10.62     18.00 o 
  -2 -14   1      940.43      985.93     94.50 o 
  -1 -14   1      343.58      357.83     63.85 o 
   0 -14   1     1766.78     1592.56    134.00 o 
   1 -14   1      130.30      190.87     51.52 o 
   2 -14   1     2000.71     2079.01    141.91 o 
   3 -14   1      244.39      377.03    110.60 o 
   4 -14   1     1278.36     1349.45    184.34 o 
   5 -14   1      477.54      270.50    114.47 o 
   6 -14   1       97.11      127.31    127.31 o 
   7 -14   1      262.30       63.96    108.36 o 
  -8 -13   1     1054.22     1182.83    363.99 o 
  -7 -13   1       73.33       95.94     73.33 o 
  -6 -13   1      159.53       97.92    123.23 o 
  -5 -13   1      451.20      401.98     81.99 o 
  -4 -13   1       92.98      113.37     39.36 o 
  -3 -13   1        6.39       38.19     17.93 o 
  -2 -13   1      151.63      144.76     35.50 o 
  -1 -13   1      470.73      500.00     69.80 o 
   0 -13   1      149.25      195.63     41.10 o 
   1 -13   1     1301.73     1198.65     79.31 o 
   2 -13   1      544.83      654.83     76.90 o 
   3 -13   1     3914.61     3604.36    226.06 o 
   4 -13   1      136.76      104.70     85.96 o 
   5 -13   1     1089.65     1003.99    188.62 o 
   6 -13   1      300.33      312.66    122.21 o 
   7 -13   1       18.05      -70.07     94.72 o 
  -7 -12   1      126.59       66.50     59.99 o 
  -6 -12   1      929.16      879.78     99.71 o 
  -5 -12   1        5.18       71.99     35.92 o 
  -4 -12   1     2262.13     2170.69    141.47 o 
  -3 -12   1       39.61       72.62     26.98 o 
  -2 -12   1      240.34      279.02     50.02 o 
  -1 -12   1      108.85      154.68     35.99 o 
   0 -12   1       43.77       83.64     28.55 o 
   1 -12   1      559.84      536.38     54.21 o 
   2 -12   1     2447.18     2525.08    128.70 o 
   3 -12   1       45.52       13.07     47.83 o 
   4 -12   1     1053.92     1045.75    189.64 o 
   5 -12   1      117.46      121.60     89.42 o 
   6 -12   1      202.92       74.55     96.96 o 
   7 -12   1      465.81       99.81     85.35 o 
   8 -12   1       66.69      176.40     90.23 o 
  -8 -11   1       27.83       30.55     40.74 o 
  -7 -11   1      487.74      615.25    217.24 o 
  -6 -11   1      404.30      378.03     69.97 o 
  -5 -11   1       40.33       98.50     28.75 o 
  -4 -11   1     2540.36     2607.33    124.97 o 
  -3 -11   1     1669.03     1536.84     91.29 o 
  -2 -11   1       99.62       72.29     30.30 o 
  -1 -11   1     4692.17     4872.13    120.95 o 
   0 -11   1        3.06       35.59     28.19 o 
   1 -11   1     4488.55     4638.79    113.32 o 
   2 -11   1      800.06      900.91     86.88 o 
   3 -11   1        6.40       69.37     50.28 o 
   4 -11   1      487.50      505.52     68.73 o 
   5 -11   1      761.88      770.97    153.58 o 
   6 -11   1      197.33      268.06    124.45 o 
   7 -11   1       87.89       66.81     83.31 o 
   8 -11   1       18.42       70.27     96.14 o 
  -9 -10   1        1.82       38.50     34.02 o 
  -8 -10   1      507.94      487.02    186.17 o 
  -7 -10   1        1.31       63.44     49.60 o 
  -6 -10   1      240.60      179.58     53.27 o 
  -5 -10   1      456.14      520.58     85.47 o 
  -4 -10   1       94.76      129.20     43.21 o 
  -3 -10   1      676.56      653.60     56.92 o 
  -2 -10   1     2307.40     2468.60     93.90 o 
  -1 -10   1      421.73      441.33     47.32 o 
   0 -10   1     9283.20     8838.11    131.53 o 
   1 -10   1      789.98      905.86     74.56 o 
   2 -10   1     7458.17     7378.63    123.89 o 
   3 -10   1       36.20       78.29     64.47 o 
   4 -10   1      150.94      144.98     49.93 o 
   5 -10   1       95.30       32.39     82.90 o 
   6 -10   1      145.59       55.81     73.74 o 
   7 -10   1       33.57      245.85    125.07 o 
   8 -10   1       51.92      226.10    133.82 o 
   9 -10   1      271.46      186.78    113.86 o 
  -9  -9   1      225.47      172.93     98.99 o 
  -8  -9   1      241.91      220.48     59.46 o 
  -7  -9   1      770.75      574.49    103.61 o 
  -6  -9   1      325.92      521.20    105.72 o 
  -5  -9   1      453.11      505.87    132.19 o 
  -4  -9   1       20.66      103.65     27.73 o 
  -3  -9   1      817.42      964.75     61.60 o 
  -2  -9   1      235.44      202.57     24.94 o 
  -1  -9   1     2116.14     2376.18     85.56 o 
   0  -9   1       30.00       70.98     26.51 o 
   1  -9   1      340.47      481.00     47.92 o 
   2  -9   1      473.87      521.75     47.53 o 
   3  -9   1     3179.41     3298.25    134.21 o 
   4  -9   1       53.06       98.02     49.55 o 
   5  -9   1       30.12      121.57     85.27 o 
   6  -9   1       90.80      -15.89     81.27 o 
   7  -9   1      177.11       80.46     82.29 o 
   8  -9   1      310.78      197.17    105.10 o 
   9  -9   1       87.34       81.88     83.51 o 
  -9  -8   1       25.75      113.86     79.03 o 
  -8  -8   1        1.41       47.69     16.69 o 
  -7  -8   1     1445.37     1372.59     85.12 o 
  -6  -8   1      416.65      477.19     55.99 o 
  -5  -8   1      332.31      312.07     62.18 o 
  -4  -8   1     4460.22     4617.32     94.47 o 
  -3  -8   1       63.86       72.16     17.46 o 
  -2  -8   1     8299.40     8474.29    115.41 o 
  -1  -8   1      267.50      262.65     30.81 o 
   0  -8   1     1674.04     1863.35     76.16 o 
   1  -8   1      647.05      600.46     59.01 o 
   2  -8   1        3.74       11.92     31.74 o 
   3  -8   1      290.91      349.58     44.60 o 
   4  -8   1      480.54      373.83     93.01 o 
   5  -8   1       45.66        5.40     56.87 o 
   6  -8   1      187.65      312.87    155.82 o 
   7  -8   1      931.47      927.61    130.16 o 
   8  -8   1      895.80      989.93    239.95 o 
   9  -8   1      859.04      735.73    187.40 o 
  -9  -7   1      144.71       79.44     57.64 o 
  -8  -7   1      316.68      335.42     49.25 o 
  -7  -7   1       13.38       58.94     18.86 o 
  -6  -7   1      633.84      598.39     53.59 o 
  -5  -7   1       32.71       90.18     27.11 o 
  -4  -7   1     1344.97     1361.61    122.15 o 
  -3  -7   1     8050.04     8427.62    160.63 o 
  -2  -7   1     5375.37     5268.18     76.00 o 
  -1  -7   1    11299.14    11405.27    121.92 o 
   0  -7   1     1711.83     1780.16     78.81 o 
   1  -7   1     2482.24     2356.60     78.94 o 
   2  -7   1       33.81       76.80     35.02 o 
   3  -7   1      810.13      823.28     72.98 o 
   4  -7   1       59.61      112.14     35.56 o 
   5  -7   1       41.15       89.07     50.37 o 
   6  -7   1      119.38      180.18     57.99 o 
   7  -7   1       10.52       91.05     78.22 o 
   8  -7   1     2176.59     1846.04    204.30 o 
   9  -7   1       74.43      204.30    130.97 o 
 -10  -6   1      163.12      107.96     61.51 o 
  -9  -6   1      819.09      893.39    219.58 o 
  -8  -6   1      379.80      478.89    123.74 o 
  -7  -6   1      137.12      113.28     31.20 o 
  -6  -6   1     1519.39     1535.75    125.13 o 
  -5  -6   1     1083.81     1084.12     86.67 o 
  -4  -6   1      483.56      490.82     33.77 o 
  -3  -6   1       71.28      113.82     21.88 o 
  -2  -6   1      782.92      701.15     46.24 o 
  -1  -6   1       31.24       42.96     20.96 o 
   0  -6   1      659.29      560.56     37.10 o 
   1  -6   1     1380.19     1181.02     82.79 o 
   2  -6   1     1111.58     1166.73     65.24 o 
   3  -6   1       74.67       66.08     23.66 o 
   4  -6   1      545.56      595.30     50.39 o 
   5  -6   1      135.37      198.83     53.58 o 
   6  -6   1     2923.54     2783.77    105.66 o 
   7  -6   1        0.79      -12.83     79.24 o 
   8  -6   1      193.98      333.24    133.01 o 
   9  -6   1      804.71      818.43    215.10 o 
 -10  -5   1      367.97      544.67    145.03 o 
  -9  -5   1       10.39      111.42     69.05 o 
  -8  -5   1      111.25       90.22     37.07 o 
  -7  -5   1     1936.69     1957.27     77.79 o 
  -6  -5   1      187.40      211.52     43.61 o 
  -5  -5   1     4049.06     4140.45    253.21 o 
  -4  -5   1       80.84       88.52     20.60 o 
  -3  -5   1       94.42       69.68     27.80 o 
  -2  -5   1     1096.88     1094.49     27.74 o 
  -1  -5   1       74.14       90.67     20.87 o 
   0  -5   1      580.25      577.74     39.66 o 
   1  -5   1     3041.20     2893.46     83.17 o 
   2  -5   1      627.95      692.76     42.81 o 
   3  -5   1      570.03      556.29     89.61 o 
   4  -5   1     5805.19     6021.80    139.28 o 
   5  -5   1      262.52      275.54     53.16 o 
   6  -5   1    11160.99     9954.14    356.46 o 
   7  -5   1      685.37      700.06    200.74 o 
   8  -5   1      747.81      653.23    162.54 o 
   9  -5   1      556.17      420.01    138.92 o 
  10  -5   1        2.60       42.37     67.42 o 
 -10  -4   1       18.05       59.68     73.33 o 
  -9  -4   1      604.18      603.33    520.02 o 
  -8  -4   1      380.01      407.49     46.70 o 
  -7  -4   1      800.95      650.83     66.09 o 
  -6  -4   1     2582.54     2354.77    100.40 o 
  -5  -4   1     3778.95     3963.69    179.67 o 
  -4  -4   1      423.37      323.08     47.09 o 
  -3  -4   1     2279.07     2039.32     69.83 o 
  -2  -4   1      704.68      725.89     27.41 o 
  -1  -4   1     1677.06     1661.07     47.89 o 
   0  -4   1       55.54       96.86     39.69 o 
   1  -4   1     2435.22     2266.62     67.72 o 
   2  -4   1     2391.01     2275.07    124.63 o 
   3  -4   1      410.79      501.31     46.36 o 
   4  -4   1       95.22       59.97     36.10 o 
   5  -4   1     2031.25     1796.26    137.14 o 
   6  -4   1        8.62       75.54     35.01 o 
   7  -4   1       10.92       14.00     15.40 o 
   8  -4   1      388.62      366.85    102.66 o 
   9  -4   1      383.21      461.97    155.42 o 
  10  -4   1      126.18      130.57     88.20 o 
 -10  -3   1        3.76      107.55     97.16 o 
  -9  -3   1      749.81      534.27    303.91 o 
  -8  -3   1      280.48      298.71     63.88 o 
  -7  -3   1      702.89      653.33     61.39 o 
  -6  -3   1      235.65      257.04     42.06 o 
  -5  -3   1       88.70       81.01     23.26 o 
  -4  -3   1     7164.85     7384.65    154.56 o 
  -3  -3   1     4416.80     4466.43     97.28 o 
  -2  -3   1      230.50      225.24     27.64 o 
  -1  -3   1    17744.70    18934.07    108.57 o 
   0  -3   1       20.65       40.99     19.62 o 
   1  -3   1      598.64      728.25     78.73 o 
   2  -3   1     2091.16     1733.03    110.98 o 
   3  -3   1     2180.85     2185.72    129.27 o 
   4  -3   1       54.19       86.29     42.37 o 
   5  -3   1      269.27      279.63     45.85 o 
   6  -3   1     4066.48     3964.88    205.59 o 
   7  -3   1      169.17      182.35     47.18 o 
   8  -3   1      123.47      126.90     71.50 o 
   9  -3   1      341.58      405.14    131.38 o 
  10  -3   1       99.72       62.53     86.36 o 
 -10  -2   1      286.26      224.67     81.07 o 
  -9  -2   1      266.29      118.24     43.63 o 
  -8  -2   1      179.93      215.96     60.26 o 
  -7  -2   1     1050.53     1130.49     96.23 o 
  -6  -2   1       16.22       85.62     28.69 o 
  -5  -2   1       10.82       51.44     37.62 o 
  -4  -2   1      221.07      282.30     41.17 o 
  -3  -2   1       92.36       44.34     19.39 o 
  -2  -2   1     3403.17     3376.87     55.43 o 
  -1  -2   1      123.45      169.36     19.54 o 
   0  -2   1     1896.27     1746.32     52.16 o 
   1  -2   1     1792.70     1548.07     57.04 o 
   2  -2   1     8231.19     8196.45    121.05 o 
   3  -2   1     6544.08     6407.27    106.18 o 
   4  -2   1     1537.22     1376.24    121.16 o 
   5  -2   1     2755.30     2543.21    112.97 o 
   6  -2   1     4400.69     4271.25    113.61 o 
   7  -2   1     2300.47     2188.23    111.44 o 
   8  -2   1      187.04      214.29     68.95 o 
   9  -2   1      135.74      169.06     95.33 o 
  10  -2   1        6.07       96.96     71.09 o 
 -10  -1   1       76.07      119.16     77.20 o 
  -9  -1   1      890.69      626.06    179.15 o 
  -8  -1   1     1156.36     1125.42    129.01 o 
  -7  -1   1     1101.99     1140.86     95.32 o 
  -6  -1   1     1253.33     1175.54     75.35 o 
  -5  -1   1      694.23      673.96     93.44 o 
  -4  -1   1     3581.89     3777.84    129.77 o 
  -3  -1   1    11843.23    11512.61    113.12 o 
  -2  -1   1      453.52      623.61     54.74 o 
  -1  -1   1     1635.78     1509.87     50.05 o 
   2  -1   1     1169.51     1095.84     52.32 o 
   3  -1   1        2.08       21.85     30.58 o 
   4  -1   1        0.89      100.51     41.11 o 
   5  -1   1      173.06      166.52     50.34 o 
   6  -1   1        3.56      100.74     42.59 o 
   7  -1   1      333.98      312.44     57.12 o 
   8  -1   1       15.62      160.36     56.23 o 
   9  -1   1      317.14      371.73    115.29 o 
  10  -1   1      216.44      175.38     75.77 o 
 -10   0   1      145.03      115.49     80.66 o 
  -9   0   1      503.69      556.07    172.73 o 
  -8   0   1       60.66       81.94     49.10 o 
  -7   0   1     1845.52     1844.26    180.53 o 
  -6   0   1      487.08      549.40     62.98 o 
  -5   0   1      185.07      193.32     36.15 o 
  -4   0   1    12810.88    12873.58    155.58 o 
  -3   0   1        1.80       -2.79     23.93 o 
  -2   0   1     7613.28     7209.17    276.92 o 
   2   0   1     4386.36     4387.95     98.96 o 
   3   0   1     4674.01     4568.58     94.64 o 
   4   0   1      153.65      120.31     33.33 o 
   5   0   1      512.52      482.35     49.88 o 
   6   0   1     2996.22     2992.26    134.85 o 
   7   0   1      182.55      148.45     45.94 o 
   8   0   1      523.64      530.14     78.16 o 
   9   0   1      144.20      197.38     81.07 o 
  10   0   1     1026.95     1224.59    207.36 o 
 -10   1   1      888.88      936.77    175.58 o 
  -9   1   1      281.04      213.47    102.66 o 
  -8   1   1     1606.23     1374.55    115.24 o 
  -7   1   1      937.91      904.83    102.32 o 
  -6   1   1      360.11      382.27     54.51 o 
  -5   1   1      366.54      347.54     42.78 o 
  -4   1   1      201.08      133.20     34.23 o 
  -3   1   1      331.23      391.15     53.86 o 
  -2   1   1     6951.66     6865.55    145.51 o 
   2   1   1      456.95      552.62     43.63 o 
   3   1   1      931.02      944.98     39.58 o 
   4   1   1     1590.25     1218.87    190.36 o 
   5   1   1      586.60      586.54     50.97 o 
   6   1   1      365.08      448.81     69.59 o 
   7   1   1       10.10       75.44     46.42 o 
   8   1   1      970.84     1070.96    128.39 o 
   9   1   1       37.92      113.93     77.10 o 
  10   1   1      245.08      418.99    162.75 o 
 -10   2   1      693.85      550.98    146.66 o 
  -9   2   1       59.00      236.48     95.33 o 
  -8   2   1     2547.80     2484.28    228.03 o 
  -7   2   1      657.35      603.05     67.80 o 
  -6   2   1     1307.19     1383.64    105.36 o 
  -5   2   1       61.93      120.44     35.09 o 
  -4   2   1        8.62       47.01     16.67 o 
  -3   2   1      268.36      229.58     33.99 o 
  -2   2   1      470.97      537.65     56.30 o 
  -1   2   1      897.79      812.82     31.22 o 
   1   2   1      633.22      547.67     47.79 o 
   2   2   1     3328.91     3196.42     90.29 o 
   3   2   1      117.62      128.74     26.80 o 
   4   2   1     1802.95     1659.24     62.38 o 
   5   2   1     1018.91     1091.76     75.26 o 
   6   2   1     3074.88     3167.51    120.29 o 
   7   2   1     1309.17     1322.65     72.71 o 
   8   2   1      248.80      347.18     70.21 o 
   9   2   1      309.95      356.25    116.41 o 
  10   2   1      164.20      189.64     89.42 o 
 -10   3   1      623.03      949.20    172.12 o 
  -9   3   1      191.53      216.32     92.88 o 
  -8   3   1      479.99      455.45    114.68 o 
  -7   3   1      194.33      212.58     48.22 o 
  -6   3   1      985.23      867.62     94.02 o 
  -5   3   1        5.79       31.30     28.90 o 
  -4   3   1     5334.48     5265.58    144.95 o 
  -3   3   1      273.24      230.89     49.10 o 
  -2   3   1     7131.11     6907.63    139.01 o 
  -1   3   1     1591.61     1558.07     56.76 o 
   0   3   1      284.84      249.96     33.35 o 
   1   3   1      517.71      574.79     36.38 o 
   2   3   1     2019.01     1842.56     99.62 o 
   3   3   1      121.62      130.73     22.64 o 
   4   3   1      676.18      670.61     61.62 o 
   5   3   1     3585.48     3277.76    116.85 o 
   6   3   1     1709.90     1565.22    196.92 o 
   7   3   1     5652.50     5909.74    185.42 o 
   8   3   1      576.55      507.66     56.11 o 
   9   3   1      751.31     1042.21    291.28 o 
  10   3   1       30.41      185.15     81.27 o 
 -10   4   1       24.66      224.87     80.46 o 
  -9   4   1      585.40      673.60    185.97 o 
  -8   4   1      314.89      356.25     93.29 o 
  -7   4   1      203.79      153.60    101.16 o 
  -6   4   1      231.89      265.45     53.49 o 
  -5   4   1      787.68      738.58     78.67 o 
  -4   4   1        5.47      142.99     37.84 o 
  -3   4   1     8038.91     8166.12    111.05 o 
  -2   4   1     8018.19     7652.98    134.40 o 
  -1   4   1     1606.50     1487.05     94.27 o 
   0   4   1     1247.22     1290.00     48.72 o 
   1   4   1    12583.32    11989.65     71.64 o 
   2   4   1       64.86      121.23     60.29 o 
   3   4   1       31.02       56.89     17.41 o 
   4   4   1     4728.31     5066.08    132.08 o 
   5   4   1       15.63       29.12     35.53 o 
   6   4   1      944.17     1023.18    104.26 o 
   7   4   1       40.75      103.64     35.33 o 
   8   4   1      344.44      404.32     45.36 o 
   9   4   1       34.34      111.84     67.32 o 
  10   4   1       38.22       10.18     60.90 o 
 -10   5   1      179.93      184.75     94.51 o 
  -9   5   1      646.27      851.83    213.06 o 
  -8   5   1       37.35       96.35     67.42 o 
  -7   5   1       41.35       71.84     32.78 o 
  -6   5   1     1528.13     1232.27    141.95 o 
  -5   5   1       20.10       82.38     57.39 o 
  -4   5   1     2075.14     1965.06     83.11 o 
  -3   5   1       92.03      160.07     57.61 o 
  -2   5   1      153.88      180.48     34.43 o 
  -1   5   1       41.68       53.43     44.87 o 
   0   5   1      168.86      149.17     32.71 o 
   1   5   1    48149.38    49811.90    198.82 o 
   2   5   1      133.06      170.03     36.66 o 
   3   5   1     2748.94     2592.02     71.87 o 
   4   5   1      394.98      421.76     43.76 o 
   5   5   1     4223.77     4139.39     78.64 o 
   6   5   1       27.06       67.83     27.19 o 
   7   5   1      892.95      917.73     85.41 o 
   8   5   1      247.94      160.91     44.33 o 
   9   5   1      482.87      693.77    187.19 o 
  10   5   1       19.50      195.54    103.07 o 
  -9   6   1       16.11       40.74     64.77 o 
  -8   6   1      244.65      159.69     92.68 o 
  -7   6   1      809.29      766.49    138.10 o 
  -6   6   1      349.06      256.51     50.33 o 
  -5   6   1     7694.41     7032.61    227.22 o 
  -4   6   1       54.83       53.86     40.35 o 
  -3   6   1       11.38      177.31     53.65 o 
  -2   6   1        2.33       36.58     33.54 o 
  -1   6   1      664.02      677.73     72.15 o 
   0   6   1     1507.74     1387.39     56.14 o 
   1   6   1      137.15      106.20     30.13 o 
   2   6   1     1176.49     1052.60     88.81 o 
   3   6   1     1113.70     1168.71     69.66 o 
   4   6   1    11698.12    11792.39    196.66 o 
   5   6   1     2850.14     3166.52    110.27 o 
   6   6   1     7491.32     7499.93    162.85 o 
   7   6   1      352.25      287.47    104.89 o 
   8   6   1      624.42      451.19     58.31 o 
   9   6   1       34.38       24.65     66.40 o 
  10   6   1       41.82      286.80    146.45 o 
  -9   7   1        6.51       50.52     76.79 o 
  -8   7   1       12.17      288.02    134.23 o 
  -7   7   1      166.62       97.57     76.18 o 
  -6   7   1     3331.78     3199.67    205.17 o 
  -5   7   1        5.48       49.69     50.61 o 
  -4   7   1        6.35       69.31     40.68 o 
  -3   7   1      502.93      531.33     53.52 o 
  -2   7   1      152.95      206.37     39.70 o 
  -1   7   1     1591.76     1485.43     68.14 o 
   0   7   1      173.27      187.09     42.03 o 
   1   7   1       71.11      100.21     35.26 o 
   2   7   1      183.51      224.01     25.35 o 
   3   7   1      143.24      140.50     88.50 o 
   4   7   1       54.77      128.77     41.07 o 
   5   7   1      470.21      413.56     43.44 o 
   6   7   1      304.24      288.96     59.51 o 
   7   7   1     1516.58     1473.58    178.57 o 
   8   7   1      400.48      336.50     60.47 o 
  10   7   1     1414.34     1579.21    248.91 o 
  -9   8   1       22.16      127.92    111.01 o 
  -8   8   1       22.62      116.10    102.46 o 
  -7   8   1        1.32       68.64     75.77 o 
  -6   8   1      312.11      265.12     63.16 o 
  -5   8   1     2496.87     2413.85    153.28 o 
  -4   8   1     1050.90      986.71     98.53 o 
  -3   8   1     1151.22     1035.88     63.55 o 
  -2   8   1     2824.39     2976.40    152.13 o 
  -1   8   1       49.77       88.82     32.40 o 
   0   8   1     1647.19     1624.65     69.38 o 
   1   8   1      199.62      212.43     32.46 o 
   2   8   1    20821.70    21047.67    385.01 o 
   3   8   1      217.91      235.51     68.34 o 
   4   8   1     1417.51     1609.23    111.60 o 
   5   8   1       17.92       72.96     44.40 o 
   6   8   1      381.11      381.46     44.89 o 
   7   8   1       21.07       30.21     14.49 o 
   8   8   1      217.05      241.63     51.95 o 
   9   8   1      134.53       78.62     47.05 o 
  -9   9   1        0.96      144.21     76.79 o 
  -8   9   1     2895.94     3338.89    361.75 o 
  -7   9   1       35.33       98.38     91.66 o 
  -6   9   1      587.89      625.13    131.58 o 
  -5   9   1      538.86      604.69     72.07 o 
  -4   9   1      149.90      178.46     48.06 o 
  -3   9   1      110.53      184.95     45.81 o 
  -2   9   1       71.97      107.18     41.32 o 
  -1   9   1      116.34      163.47     49.20 o 
   0   9   1        0.43       64.57     33.04 o 
   1   9   1    11334.44    10961.77    327.68 o 
   2   9   1      426.14      400.06     42.42 o 
   3   9   1    15727.26    16239.44    229.55 o 
   4   9   1      567.79      525.85     74.53 o 
   5   9   1     1101.81     1089.34    107.58 o 
   6   9   1      201.05      238.69     64.98 o 
   7   9   1      291.92      288.91    126.19 o 
   8   9   1        4.58       29.54     34.63 o 
   9   9   1       26.42       76.18     58.05 o 
  -9  10   1        2.77       -4.07     64.37 o 
  -8  10   1      545.01      425.31    160.92 o 
  -7  10   1      206.64      270.50    122.21 o 
  -6  10   1      487.60      202.88     96.35 o 
  -5  10   1     1752.24     2064.64    252.37 o 
  -4  10   1      930.47      907.63    138.18 o 
  -3  10   1      275.63      263.52     50.83 o 
  -2  10   1       31.42       42.00     42.62 o 
  -1  10   1       15.11       64.22     54.03 o 
   0  10   1      557.38      617.01     46.44 o 
   1  10   1      243.59      228.39     52.15 o 
   2  10   1      643.67      791.51     55.16 o 
   3  10   1      724.99      759.63     98.34 o 
   4  10   1      823.80      936.72    174.83 o 
   5  10   1      712.19      704.89    112.64 o 
   6  10   1      866.54      800.81    114.81 o 
   7  10   1     1393.44     1614.32    204.81 o 
   8  10   1        1.51      103.88     57.44 o 
   9  10   1      535.26      458.91    235.87 o 
  -8  11   1      490.36      494.97    156.23 o 
  -7  11   1        4.07      155.21     95.12 o 
  -6  11   1      148.28      151.75     89.01 o 
  -5  11   1     1120.06     1133.74    191.06 o 
  -4  11   1       18.76       56.01     41.95 o 
  -3  11   1      618.64      573.04     66.78 o 
  -2  11   1       52.17      184.14     55.30 o 
  -1  11   1     8762.43     9041.97    267.02 o 
   0  11   1      522.78      502.83     52.71 o 
   1  11   1     2698.21     2605.76    139.19 o 
   2  11   1      199.74      248.62     75.35 o 
   3  11   1      732.34      609.57     94.15 o 
   4  11   1       37.92      144.44     50.45 o 
   5  11   1      268.68      297.72     90.95 o 
   6  11   1       84.48      149.73     44.94 o 
   7  11   1      610.11      596.38    117.37 o 
   8  11   1      385.93      342.81    115.29 o 
   9  11   1       24.90      107.14     52.14 o 
  -8  12   1       28.48      188.01    105.72 o 
  -7  12   1      569.14      390.68    159.08 o 
  -6  12   1      265.89      316.74    124.25 o 
  -5  12   1      154.35       33.00     77.81 o 
  -4  12   1      153.48      206.13     83.82 o 
  -3  12   1       62.09       61.84     53.77 o 
  -2  12   1     3303.49     3350.30    188.87 o 
  -1  12   1        9.83      139.30     45.18 o 
   0  12   1    14831.28    14720.55    389.19 o 
   1  12   1       27.21        4.53     37.43 o 
   2  12   1     4083.75     4040.22    115.23 o 
   3  12   1      234.66      229.01     49.46 o 
   4  12   1      838.90      799.98    107.91 o 
   5  12   1       12.85       92.45     39.67 o 
   6  12   1       13.24       40.43     56.83 o 
   7  12   1        8.24       58.87     73.12 o 
   8  12   1       12.44       93.70     77.61 o 
  -7  13   1       22.60      -20.17    103.68 o 
  -6  13   1       28.03       72.51     93.70 o 
  -5  13   1      349.28      640.61    152.36 o 
  -4  13   1      198.93      206.34    130.36 o 
  -3  13   1     1169.45      986.81    133.21 o 
  -2  13   1      193.11      198.30     55.57 o 
  -1  13   1      328.68      398.96    100.52 o 
   0  13   1       61.17      134.89     44.04 o 
   1  13   1      100.74       97.53     59.13 o 
   2  13   1      829.36      906.01    109.42 o 
   3  13   1      685.05      739.03     64.53 o 
   4  13   1     3355.77     3505.20    211.81 o 
   5  13   1      121.25      146.86     85.75 o 
   6  13   1      499.74      419.59    186.68 o 
   7  13   1        7.41       47.05     53.77 o 
   8  13   1      724.48      731.86    171.91 o 
  -7  14   1       47.26      174.56    102.86 o 
  -6  14   1     1413.57     1062.24    240.35 o 
  -5  14   1       35.26      183.12    121.81 o 
  -4  14   1     6439.95     7242.41    457.90 o 
  -3  14   1        4.96       29.46     50.36 o 
  -2  14   1     2903.45     2908.28    190.79 o 
  -1  14   1       11.76       52.09     45.78 o 
   0  14   1      784.09      821.01     83.39 o 
   1  14   1       59.82      189.16     60.67 o 
   2  14   1       55.00      115.10     39.95 o 
   3  14   1        0.35       35.47     37.74 o 
   4  14   1     1744.24     1595.37    187.48 o 
   5  14   1      119.97      162.66     90.95 o 
   6  14   1     1138.77     1238.44    158.27 o 
   7  14   1       80.58      354.01    119.16 o 
   8  14   1        1.98       63.14     61.92 o 
  -7  15   1       43.29      104.09     80.87 o 
  -6  15   1       13.30      149.71    121.40 o 
  -5  15   1      309.13      160.71     99.40 o 
  -4  15   1       50.08      182.51    130.16 o 
  -3  15   1     1301.09     1463.92    217.95 o 
  -2  15   1       23.73      137.39     52.63 o 
  -1  15   1     3741.05     3846.24    208.74 o 
   0  15   1       10.31      109.04     40.57 o 
   1  15   1     1739.46     1862.04    152.31 o 
   2  15   1      239.60      245.12     43.23 o 
   3  15   1        3.34       45.80     38.98 o 
   4  15   1      275.68      142.91     41.10 o 
   5  15   1      254.93       74.55     67.01 o 
   6  15   1      299.02      374.38     89.22 o 
   7  15   1        0.97      -17.11     43.79 o 
  -6  16   1        1.70       23.63     84.74 o 
  -5  16   1      113.93      174.56     82.49 o 
  -4  16   1        5.15      122.21     98.18 o 
  -3  16   1       79.10      127.51     94.72 o 
  -2  16   1      305.38      234.39     79.85 o 
  -1  16   1       83.55      129.83     72.82 o 
   0  16   1     1616.05     1679.41    186.06 o 
   1  16   1      319.07      436.65    117.53 o 
   2  16   1      686.46      765.10    128.32 o 
   3  16   1      310.80      276.67    100.72 o 
   4  16   1      479.50      368.88    106.33 o 
   5  16   1     1137.82     1146.78    218.56 o 
   6  16   1        0.28       48.27     48.89 o 
   7  16   1      274.71      174.16     75.77 o 
  -5  17   1     2181.16     2281.13    340.77 o 
  -4  17   1       14.84      140.14     89.83 o 
  -3  17   1      938.08      935.14    228.13 o 
  -2  17   1       45.83      358.09    126.29 o 
  -1  17   1      315.28      187.49     72.18 o 
   0  17   1       42.96       84.87     51.79 o 
   1  17   1      699.59      727.58    119.25 o 
   2  17   1       42.52       27.80     38.66 o 
   3  17   1      744.84      604.35    283.94 o 
   4  17   1      444.60      612.50    527.76 o 
   5  17   1      205.97      524.50    183.12 o 
   6  17   1      427.05      429.99    150.53 o 
  -4  18   1     1544.56     1475.13    239.74 o 
  -3  18   1       47.15       59.88     80.25 o 
  -2  18   1      380.22      366.44    177.01 o 
  -1  18   1       78.23       73.84     49.99 o 
   0  18   1        7.38      140.45     90.44 o 
   1  18   1        5.80       59.83     41.53 o 
   2  18   1      351.66      468.90    158.67 o 
   3  18   1      229.88      192.89     86.98 o 
   4  18   1      187.46      318.16    101.03 o 
   5  18   1      203.56      243.82    104.90 o 
  -2  19   1        1.60      167.43     94.72 o 
  -1  19   1       79.23       -6.93     78.62 o 
   0  19   1      184.41      196.15    115.09 o 
   1  19   1     1791.21     2135.08    333.85 o 
   2  19   1      157.90      126.70     93.70 o 
   3  19   1       30.29       -5.30     66.20 o 
   4  19   1      105.24      227.52     98.59 o 
  -2  20   1       33.60      129.55     95.12 o 
  -1  20   1        2.93       89.83     33.20 o 
   0  20   1     1209.52     1188.53    383.14 o 
   1  20   1       37.59      113.86    114.27 o 
   2  20   1      816.34      808.85    189.64 o 
   3  20   1      278.75      180.47     80.87 o 
  -2 -19   2      179.40      274.17    113.86 o 
  -1 -19   2        8.65       -4.68     54.18 o 
   0 -19   2      182.56      168.04     77.40 o 
   1 -19   2        0.92       42.98     50.72 o 
   2 -19   2      104.70       75.16     78.22 o 
  -4 -18   2      375.02      401.47    154.80 o 
  -3 -18   2      288.27      370.31    145.84 o 
  -2 -18   2      355.81      436.10    140.14 o 
  -1 -18   2      843.96      810.28    204.91 o 
   0 -18   2      272.88      296.98    102.25 o 
   1 -18   2       34.62      121.81     63.55 o 
   2 -18   2       44.65       98.59     75.57 o 
   3 -18   2        7.89       10.59     70.88 o 
   4 -18   2        6.39       25.87     82.70 o 
  -5 -17   2        3.86       81.68     54.18 o 
  -4 -17   2      641.10      620.64    164.38 o 
  -3 -17   2       41.67       81.48     57.03 o 
  -2 -17   2     1052.66     1486.33    191.27 o 
  -1 -17   2     1389.42     1456.41    123.39 o 
   0 -17   2      969.72     1026.25    131.50 o 
   1 -17   2       29.36       91.31     48.02 o 
   2 -17   2        2.95      111.62    132.40 o 
   3 -17   2      517.96      452.40    168.25 o 
   4 -17   2       22.11      168.66     77.40 o 
   5 -17   2     1406.14     1383.67    235.47 o 
  -6 -16   2       10.27       57.44     68.03 o 
  -5 -16   2      997.17     1327.45    199.82 o 
  -4 -16   2       31.46      247.69    106.12 o 
  -3 -16   2      243.72      297.18    106.53 o 
  -2 -16   2       91.14      133.50     52.35 o 
  -1 -16   2      139.98      211.78     62.94 o 
   0 -16   2      541.91      518.19    104.85 o 
   1 -16   2      105.89       77.93     65.38 o 
   2 -16   2     1429.01     1326.84    144.01 o 
   3 -16   2        0.43       57.44     84.33 o 
   4 -16   2      683.22      981.18    206.54 o 
   5 -16   2        0.74      185.36    117.53 o 
  -6 -15   2     1365.92     1552.53    226.10 o 
  -5 -15   2      420.19      373.98     77.81 o 
  -4 -15   2     2546.39     2406.59    185.77 o 
  -3 -15   2       17.59       58.34     28.93 o 
  -2 -15   2       66.85      104.14     31.81 o 
  -1 -15   2       16.45       37.71     33.60 o 
   0 -15   2       40.23       73.90     38.03 o 
   1 -15   2      248.79      224.49     60.72 o 
   2 -15   2       51.11       92.44     59.34 o 
   3 -15   2      499.03      520.02    134.23 o 
   4 -15   2       43.02       75.16    118.14 o 
   5 -15   2     2078.65     1927.72    319.39 o 
   6 -15   2      254.36      242.80    137.29 o 
  -7 -14   2      136.18      174.97     81.07 o 
  -6 -14   2        0.26        8.76     47.66 o 
  -5 -14   2     1241.69     1281.13    138.81 o 
  -4 -14   2       30.34       50.61     26.94 o 
  -3 -14   2     1431.48     1433.42    101.33 o 
  -2 -14   2        9.23       78.80     23.84 o 
  -1 -14   2      718.67      740.08     73.30 o 
   0 -14   2      635.92      641.83     67.36 o 
   1 -14   2      394.81      421.83     56.82 o 
   2 -14   2      936.28      948.64     98.13 o 
   3 -14   2       27.48      -17.92     77.61 o 
   4 -14   2     2656.22     3284.30    304.92 o 
   5 -14   2      379.44      428.77    140.75 o 
   6 -14   2      769.85      911.72    245.85 o 
   7 -14   2       51.53        5.70     88.81 o 
  -7 -13   2        5.36       94.92     50.92 o 
  -6 -13   2      463.73      437.48    116.71 o 
  -5 -13   2       33.63       50.91     40.74 o 
  -4 -13   2      982.37     1025.58    140.95 o 
  -3 -13   2       12.61       44.38     23.34 o 
  -2 -13   2       74.84       73.97     35.19 o 
  -1 -13   2     2302.70     2426.84    124.01 o 
   0 -13   2      401.45      497.47     58.73 o 
   1 -13   2      214.24      104.86     39.43 o 
   2 -13   2       28.04       62.29     33.18 o 
   3 -13   2       49.70       85.34     38.77 o 
   4 -13   2        0.27       50.31     47.66 o 
   5 -13   2     1230.63     1139.65    200.23 o 
   6 -13   2       57.79      105.51     95.94 o 
  -8 -12   2       54.34       44.40     31.57 o 
  -7 -12   2     2210.99     2888.53    423.68 o 
  -6 -12   2      298.02      244.71    100.93 o 
  -5 -12   2     2453.64     2454.66    126.90 o 
  -4 -12   2       25.00       43.63     39.21 o 
  -3 -12   2       21.39       64.49     17.90 o 
  -2 -12   2       16.30       55.96     27.90 o 
  -1 -12   2      283.64      313.82     43.28 o 
   0 -12   2      907.64      807.40     72.32 o 
   1 -12   2      218.82      253.82     48.73 o 
   2 -12   2    13572.76    14235.13    326.03 o 
   3 -12   2       34.24       51.93     35.94 o 
   4 -12   2     8261.03     8542.97   1523.81 o 
   5 -12   2        9.74       41.96     85.96 o 
   6 -12   2     5117.77     5842.45    252.78 o 
   7 -12   2      227.72      202.67    104.90 o 
   8 -12   2      271.58      375.81    148.08 o 
  -8 -11   2      999.12      618.61    224.06 o 
  -7 -11   2        4.53       23.56     23.66 o 
  -6 -11   2     1450.84     1477.99    390.68 o 
  -5 -11   2       75.76       90.68    112.95 o 
  -4 -11   2     2224.88     2298.28    104.22 o 
  -3 -11   2       59.77       82.96     22.85 o 
  -2 -11   2      100.13       94.19     35.60 o 
  -1 -11   2      268.68      243.61     41.70 o 
   0 -11   2      119.90      121.05     32.43 o 
   1 -11   2     1800.62     1699.78     87.27 o 
   2 -11   2      382.38      375.83     52.10 o 
   3 -11   2     2901.63     2905.75     98.81 o 
   4 -11   2      642.30      662.13     71.54 o 
   5 -11   2     3789.71     3396.74    283.33 o 
   6 -11   2      239.25      497.41    158.47 o 
   7 -11   2      637.90      880.15    224.67 o 
   8 -11   2        0.20      139.94    101.44 o 
  -8 -10   2       46.32       26.28     29.74 o 
  -7 -10   2      372.64      365.04     61.42 o 
  -6 -10   2      713.98      926.83    210.82 o 
  -5 -10   2       13.02       65.80     36.97 o 
  -4 -10   2     3300.48     3437.22    184.59 o 
  -3 -10   2      629.83      662.54     55.63 o 
  -2 -10   2      458.93      488.01     48.99 o 
  -1 -10   2     1213.42     1135.34     60.63 o 
   0 -10   2        5.09       26.54     27.95 o 
   1 -10   2      153.98      217.46     37.24 o 
   2 -10   2     2699.18     2605.39    151.62 o 
   3 -10   2       18.84       65.84     49.14 o 
   4 -10   2      108.92      194.19     47.21 o 
   5 -10   2      416.75      383.14    137.29 o 
   6 -10   2        6.00       86.98     75.98 o 
   7 -10   2        3.56       94.72    107.96 o 
   8 -10   2       59.68      -86.77     94.92 o 
  -9  -9   2        0.55       99.20     51.74 o 
  -8  -9   2     1693.54     1504.86    518.80 o 
  -7  -9   2       68.12       63.81     14.48 o 
  -6  -9   2       12.44       34.57     10.63 o 
  -5  -9   2      729.30      799.62     61.71 o 
  -4  -9   2        6.04       33.70     32.29 o 
  -3  -9   2     4245.90     4264.58     95.99 o 
  -2  -9   2       57.54       97.98     25.08 o 
  -1  -9   2    11165.76    11899.84    186.99 o 
   0  -9   2       54.58       69.00     29.61 o 
   1  -9   2    27390.88    27731.48    244.84 o 
   2  -9   2       22.73       81.75     35.98 o 
   3  -9   2    31568.96    31746.80    377.82 o 
   4  -9   2       53.51       68.90     26.55 o 
   5  -9   2     4564.41     4420.12    156.54 o 
   6  -9   2       18.30      162.95     97.57 o 
   7  -9   2      525.91      461.77    162.34 o 
   8  -9   2       18.17       56.01     79.64 o 
   9  -9   2      134.90      237.10    113.46 o 
  -9  -8   2      580.02      796.43    181.49 o 
  -8  -8   2       73.30       61.87     20.56 o 
  -7  -8   2     1558.98     1388.19     86.59 o 
  -6  -8   2        2.81       59.88     44.55 o 
  -5  -8   2     1324.24     1289.34     57.38 o 
  -4  -8   2      832.46      804.71     96.39 o 
  -3  -8   2     1187.49     1245.49     70.08 o 
  -2  -8   2      340.94      312.37     34.51 o 
  -1  -8   2        5.11       51.10     23.47 o 
   0  -8   2     1026.44     1000.24     60.80 o 
   1  -8   2       76.17      107.29     31.75 o 
   2  -8   2      143.74      130.75     33.55 o 
   3  -8   2        1.90      145.70     37.25 o 
   4  -8   2     1804.66     1690.92     99.55 o 
   5  -8   2      331.72      435.73     95.07 o 
   6  -8   2      400.89      196.36     96.55 o 
   7  -8   2        6.93      218.36    132.60 o 
   8  -8   2      114.04      477.04    167.03 o 
   9  -8   2      110.66      285.37    134.84 o 
  -9  -7   2        1.21      185.56     58.66 o 
  -8  -7   2        9.90       87.87     25.27 o 
  -7  -7   2      558.30      427.00     48.98 o 
  -6  -7   2      924.66      835.88     81.65 o 
  -5  -7   2      599.98      609.19     56.73 o 
  -4  -7   2     4220.87     4355.28    108.64 o 
  -3  -7   2     5234.13     5343.93     79.08 o 
  -2  -7   2     2384.13     2331.42     86.93 o 
  -1  -7   2     8759.09     9561.44    107.11 o 
   0  -7   2       87.88       86.17     28.02 o 
   1  -7   2      337.50      387.22     78.65 o 
   2  -7   2      381.96      376.41     42.10 o 
   3  -7   2     1391.51     1503.68     78.27 o 
   4  -7   2      108.29      113.44     35.84 o 
   5  -7   2      392.50      347.16     42.12 o 
   6  -7   2       75.19       86.00     43.18 o 
   7  -7   2     1892.69     2112.47    205.73 o 
   8  -7   2      147.07      196.36     90.64 o 
   9  -7   2      877.10     1112.76    210.62 o 
  -9  -6   2      339.31      309.54     65.40 o 
  -8  -6   2      815.01      893.81    106.49 o 
  -7  -6   2       12.27       68.23     19.79 o 
  -6  -6   2      964.70      918.92     82.53 o 
  -5  -6   2       16.90       21.17     39.12 o 
  -4  -6   2     2102.14     2061.37     77.20 o 
  -3  -6   2     1058.11     1065.69     49.29 o 
  -2  -6   2    27099.41    27784.07    269.72 o 
  -1  -6   2      471.55      412.64     36.53 o 
   0  -6   2    45371.73    46259.34    382.61 o 
   1  -6   2      266.33      260.94     30.40 o 
   2  -6   2    50831.99    54928.82    544.15 o 
   3  -6   2      290.93      391.06     73.27 o 
   4  -6   2       65.40      133.49     38.88 o 
   5  -6   2        0.17       32.04     50.24 o 
   6  -6   2        4.81       68.37     35.13 o 
   7  -6   2       65.02       86.36     76.38 o 
   8  -6   2     1297.98     1515.86    175.58 o 
   9  -6   2      247.46      302.89    109.59 o 
 -10  -5   2      658.15      497.82    174.36 o 
  -9  -5   2      150.50      214.69     83.92 o 
  -8  -5   2     1390.87     1278.00    128.44 o 
  -7  -5   2      388.95      397.62     65.80 o 
  -6  -5   2     2162.64     2065.34    183.06 o 
  -5  -5   2       36.26       79.39     32.53 o 
  -4  -5   2       29.04       88.57     25.23 o 
  -3  -5   2        2.12       53.42     34.46 o 
  -2  -5   2      224.13      198.39     25.13 o 
  -1  -5   2     2554.78     2501.81     65.78 o 
   0  -5   2      160.81      163.12     27.24 o 
   1  -5   2     1366.61     1194.10     38.63 o 
   2  -5   2      313.87      248.27     32.91 o 
   3  -5   2      893.10      814.94     64.98 o 
   4  -5   2      880.33      964.32     59.01 o 
   5  -5   2     1331.76     1697.84    108.98 o 
   6  -5   2       16.02       80.21     55.41 o 
   7  -5   2       85.23      160.92     90.64 o 
   8  -5   2       56.67      106.73     83.51 o 
   9  -5   2        7.66      105.72     82.49 o 
  10  -5   2        1.21       74.35     70.07 o 
 -10  -4   2       14.72       88.40     75.57 o 
  -9  -4   2      315.32      340.57    117.33 o 
  -8  -4   2       22.88       58.04     23.65 o 
  -7  -4   2     3535.46     3496.98    167.40 o 
  -6  -4   2      702.97      645.04     69.12 o 
  -5  -4   2     4114.92     3741.01    168.13 o 
  -4  -4   2     1366.20     1299.45     79.48 o 
  -3  -4   2      529.05      520.07     41.56 o 
  -2  -4   2    16295.72    16175.44    159.11 o 
  -1  -4   2      209.06      180.78     24.16 o 
   0  -4   2     2431.75     2269.36     64.09 o 
   1  -4   2      934.44      938.65     37.83 o 
   2  -4   2       77.92      134.30     32.27 o 
   3  -4   2      563.12      609.09     50.66 o 
   4  -4   2    20421.21    20306.79    261.12 o 
   5  -4   2      165.95      204.59     36.76 o 
   6  -4   2    14971.30    14126.73    421.23 o 
   7  -4   2      207.42      243.72     48.61 o 
   8  -4   2      120.59      235.06     98.59 o 
   9  -4   2      184.07       47.87     71.90 o 
  10  -4   2       18.31      357.07    149.92 o 
 -10  -3   2      191.97       47.87     56.42 o 
  -9  -3   2      356.18      239.35     83.51 o 
  -8  -3   2       17.73       75.59     29.71 o 
  -7  -3   2      332.95      328.26     56.97 o 
  -6  -3   2       61.13       81.72     28.66 o 
  -5  -3   2      824.88      976.52    103.25 o 
  -4  -3   2      479.96      456.87     62.81 o 
  -3  -3   2     6009.14     5646.58    124.25 o 
  -2  -3   2     2367.60     2240.47     66.42 o 
   0  -3   2      175.41      286.94     36.39 o 
   1  -3   2      438.51      309.29     56.51 o 
   2  -3   2      718.49      653.60     47.89 o 
   4  -3   2      647.60      747.64     66.04 o 
   5  -3   2      222.81      172.19     29.35 o 
   6  -3   2     1044.08      897.10    176.02 o 
   7  -3   2       20.06       75.10     55.75 o 
   8  -3   2      862.58     1090.97    157.45 o 
   9  -3   2       44.49      184.14     95.53 o 
  10  -3   2     1165.95     1356.78    225.08 o 
 -10  -2   2       15.74      -15.68     59.07 o 
  -9  -2   2     2849.60     2760.38    690.51 o 
  -8  -2   2      246.42      228.40     48.88 o 
  -7  -2   2      178.29      193.97     67.95 o 
  -6  -2   2        2.09       51.29     27.81 o 
  -5  -2   2     1488.33     1412.47     82.44 o 
  -4  -2   2    13157.82    13293.95    294.23 o 
  -3  -2   2      572.11      598.85     62.90 o 
  -2  -2   2     1957.70     1726.89     60.16 o 
  -1  -2   2       77.36       91.55     15.96 o 
   0  -2   2    20971.78    20275.78    253.59 o 
   1  -2   2     1742.13     1503.00     47.82 o 
   2  -2   2    46263.89    46383.18    198.71 o 
   3  -2   2      415.08      432.56     63.15 o 
   4  -2   2     4637.21     4720.97     88.79 o 
   5  -2   2      217.37      254.26     46.22 o 
   6  -2   2     4137.53     3854.51    189.81 o 
   7  -2   2      734.23      705.69     69.59 o 
   8  -2   2        1.10      155.58     61.51 o 
   9  -2   2      400.27      248.91    127.10 o 
  10  -2   2      361.63      301.87    137.90 o 
 -10  -1   2     1135.45     1553.14    248.50 o 
  -9  -1   2        0.97       63.03     74.75 o 
  -8  -1   2     1616.91     1554.43    131.37 o 
  -7  -1   2      623.96      658.40     75.38 o 
  -6  -1   2      986.88     1083.80     77.10 o 
  -5  -1   2     2125.08     1820.29     90.92 o 
  -4  -1   2     1929.98     1749.73    114.78 o 
  -3  -1   2     7844.68     7657.51    152.88 o 
  -2  -1   2       88.11      106.50     43.18 o 
  -1  -1   2     9701.09     9710.45    137.53 o 
   1  -1   2      231.01      283.38     25.94 o 
   2  -1   2     4907.24     4493.09    147.18 o 
   3  -1   2    50801.96    51934.04    240.02 o 
   4  -1   2     1911.43     2009.37     85.13 o 
   5  -1   2    10383.96    10208.75    145.28 o 
   6  -1   2     1430.45     1479.55     85.88 o 
   7  -1   2      418.12      534.37     76.65 o 
   8  -1   2      293.87      194.00     87.59 o 
   9  -1   2        9.00       92.48     80.87 o 
  10  -1   2        4.63      118.96     85.75 o 
 -10   0   2       14.20      148.08     92.07 o 
  -9   0   2       38.62       36.05     59.48 o 
  -8   0   2      465.66      528.63     60.54 o 
  -7   0   2       51.10      109.64     37.29 o 
  -6   0   2      411.56      444.39     53.09 o 
  -5   0   2     1863.91     1867.87    114.11 o 
  -4   0   2    14682.34    14946.90    316.53 o 
  -3   0   2      225.92      236.99     46.03 o 
  -2   0   2    16055.22    15434.77    285.47 o 
  -1   0   2      194.15      178.43     31.37 o 
   2   0   2     1555.02     1573.48     54.99 o 
   3   0   2      527.22      529.76     53.40 o 
   4   0   2        4.24       45.93     22.49 o 
   5   0   2     1568.11     1648.47    155.01 o 
   6   0   2        6.10       31.47     42.56 o 
   7   0   2     2869.95     3026.66    157.42 o 
   8   0   2      112.50      127.51     60.70 o 
   9   0   2     1103.58     1451.29    183.32 o 
  10   0   2      320.68      487.23    147.68 o 
 -10   1   2      557.96      578.48    152.77 o 
  -9   1   2       33.82        2.44     58.46 o 
  -8   1   2       55.44       99.05     50.33 o 
  -7   1   2      173.64      204.13     46.43 o 
  -6   1   2      819.67      835.40     88.09 o 
  -5   1   2      220.91      217.81     41.56 o 
  -4   1   2      137.77      133.18     30.34 o 
  -3   1   2     1335.91     1187.65    129.75 o 
  -2   1   2        2.98       47.95     30.01 o 
  -1   1   2      898.34     1172.58     35.14 o 
   2   1   2      708.42      689.08     41.69 o 
   3   1   2     1299.75     1321.47     40.99 o 
   4   1   2      342.41      305.10     55.77 o 
   5   1   2      185.83      252.06     38.86 o 
   6   1   2        5.85      140.15     75.66 o 
   7   1   2       18.76       45.82     41.43 o 
   8   1   2       61.32      134.72     81.48 o 
   9   1   2      126.45       64.64    141.97 o 
  10   1   2     2435.44     2434.51    356.25 o 
 -10   2   2        0.91       79.03     70.27 o 
  -9   2   2      851.57     1106.85    161.12 o 
  -8   2   2     1542.18     1495.53    243.51 o 
  -7   2   2       84.05      137.68     48.83 o 
  -6   2   2     1193.53     1317.97    126.72 o 
  -5   2   2        3.80       12.47     39.57 o 
  -4   2   2     1417.79     1247.61     89.44 o 
  -3   2   2        6.03       21.80     41.41 o 
  -1   2   2       33.08        4.36     21.46 o 
   1   2   2        1.02        8.54     11.93 o 
   2   2   2     7499.56     7348.88    169.52 o 
   3   2   2      255.63      256.82     29.41 o 
   4   2   2     2679.18     2333.51     63.25 o 
   5   2   2     1298.08     1355.35     81.82 o 
   6   2   2     1235.07     1287.13     91.38 o 
   7   2   2       26.75      112.86     53.30 o 
   8   2   2       30.99      153.90    131.38 o 
   9   2   2      300.09      290.24    225.08 o 
  10   2   2       60.78      114.47    118.34 o 
 -10   3   2       12.91       29.74     63.35 o 
  -9   3   2       44.86       81.27     61.92 o 
  -8   3   2      943.61     1066.32    164.17 o 
  -7   3   2     1146.28     1201.92    111.20 o 
  -6   3   2      434.96      448.61     56.70 o 
  -5   3   2      324.92      300.68     45.36 o 
  -4   3   2       84.76      109.54     33.03 o 
  -3   3   2    35826.54    37315.79    367.68 o 
  -2   3   2      540.19      467.95     56.10 o 
  -1   3   2      188.70      138.90     43.56 o 
   0   3   2        6.34       32.33     28.20 o 
   1   3   2    16159.83    15499.74     94.65 o 
   2   3   2     5684.39     5289.97    131.07 o 
   3   3   2     1200.50     1196.00     48.63 o 
   4   3   2     1104.25      906.11     72.46 o 
   5   3   2      224.77      320.58     47.82 o 
   6   3   2     2638.28     2727.91    119.95 o 
   7   3   2     2011.54     2108.49    114.24 o 
   8   3   2     1709.35     1873.37    285.04 o 
   9   3   2      255.95      277.02    106.94 o 
  10   3   2      118.86      266.83    125.47 o 
 -10   4   2        9.17       81.68     59.07 o 
  -9   4   2       39.92       25.46     68.44 o 
  -8   4   2       66.60       23.02     67.42 o 
  -7   4   2        0.54      -12.62     32.66 o 
  -6   4   2     1127.41      909.71     91.56 o 
  -5   4   2        6.72       23.28     67.30 o 
  -4   4   2    18670.73    18547.73    336.48 o 
  -3   4   2        0.45      -19.76     30.21 o 
  -2   4   2    75645.55    77651.27    942.58 o 
  -1   4   2      669.40      765.08     49.20 o 
   1   4   2     5065.86     4323.42    103.96 o 
   2   4   2    45096.22    46225.75    455.49 o 
   3   4   2       52.74       28.82     18.29 o 
   4   4   2      713.99      734.42     56.76 o 
   5   4   2       50.72       87.08     40.40 o 
   6   4   2     2343.55     2353.72     95.70 o 
   7   4   2     3745.51     3685.82    149.30 o 
   8   4   2       85.99       94.23     59.55 o 
   9   4   2     2328.95     2341.15    488.75 o 
  10   4   2      115.23      265.00    122.01 o 
 -10   5   2       64.94       98.79     87.99 o 
  -9   5   2      334.67      370.51    131.18 o 
  -8   5   2        0.50      -16.50     58.46 o 
  -7   5   2      474.20      488.65    106.39 o 
  -6   5   2      455.51      276.57    165.60 o 
  -5   5   2     4011.78     3999.62    124.82 o 
  -4   5   2      198.37      199.19     45.80 o 
  -3   5   2    49243.79    50159.40   1004.09 o 
  -2   5   2      278.27      288.66     42.94 o 
  -1   5   2    25363.84    26238.48    167.44 o 
   0   5   2      480.87      388.91     72.46 o 
   1   5   2    37540.53    39107.44    221.04 o 
   2   5   2     1297.93     1300.75     69.11 o 
   3   5   2       42.71       67.72     14.52 o 
   4   5   2      293.75      389.87     44.04 o 
   5   5   2      784.82      840.31     73.84 o 
   6   5   2     1117.02     1209.56     69.86 o 
   7   5   2      185.42      159.09     70.67 o 
   8   5   2      922.91      828.90     83.96 o 
   9   5   2        1.25       47.58     34.91 o 
  10   5   2      442.13      810.28    200.63 o 
  -9   6   2      257.17      192.28     97.16 o 
  -8   6   2      769.93      651.20    147.68 o 
  -7   6   2        2.05      171.51    106.53 o 
  -6   6   2      202.01      150.34     49.88 o 
  -5   6   2      346.83      413.74     66.40 o 
  -4   6   2      645.90     1011.91    113.59 o 
  -3   6   2      150.21      131.15     36.94 o 
  -2   6   2      489.55      639.95     95.41 o 
  -1   6   2      668.59      554.71     71.31 o 
   0   6   2     3068.66     3266.59     81.18 o 
   1   6   2      600.93      529.79     46.83 o 
   2   6   2      389.07      434.44     48.38 o 
   3   6   2      179.98      150.67     40.36 o 
   4   6   2     5669.20     6175.58    126.77 o 
   5   6   2     2105.93     1899.07     60.00 o 
   6   6   2      323.56      342.14     67.13 o 
   7   6   2     2077.54     1762.03    199.56 o 
   8   6   2      264.54      323.19    134.94 o 
   9   6   2      270.97      337.92    113.05 o 
  10   6   2        3.73       32.79     70.88 o 
  -9   7   2       18.54      149.30    102.66 o 
  -8   7   2       13.89       58.66     73.94 o 
  -7   7   2     3104.73     3064.11    244.43 o 
  -6   7   2        5.04       87.16     49.79 o 
  -5   7   2    26089.31    25843.43    574.01 o 
  -4   7   2      233.79      242.26     48.11 o 
  -3   7   2     9900.14     9650.44    291.68 o 
  -2   7   2      146.66      221.42     64.14 o 
  -1   7   2     8544.35     8379.83    134.26 o 
   0   7   2      141.29      114.50     22.92 o 
   1   7   2     2188.02     2419.59     66.79 o 
   2   7   2       93.62       52.83     18.17 o 
   3   7   2     9383.70     9419.27    195.08 o 
   4   7   2     3266.16     3046.53    152.02 o 
   5   7   2     3124.67     3278.38    113.28 o 
   6   7   2     9234.45     9573.70    192.33 o 
   7   7   2        1.37       51.07     37.70 o 
   8   7   2     1801.96     2027.28    166.31 o 
   9   7   2       38.95       44.00     51.53 o 
  10   7   2       46.59       -2.65     62.33 o 
  -9   8   2        4.54       65.18     81.88 o 
  -8   8   2      531.68      417.16    147.06 o 
  -7   8   2        0.00      -19.15     71.70 o 
  -6   8   2     3809.35     3883.27    238.94 o 
  -5   8   2      353.89      337.29     61.61 o 
  -4   8   2     2243.28     2204.33    116.31 o 
  -3   8   2      697.87      613.59     47.55 o 
  -2   8   2    11621.24    11362.87    260.46 o 
  -1   8   2        6.49       93.38     33.36 o 
   0   8   2      778.34      888.19     78.71 o 
   1   8   2      179.05      254.86     38.49 o 
   2   8   2     6180.34     6736.59    111.82 o 
   3   8   2     1916.03     1697.80    129.65 o 
   4   8   2        5.55      118.52     62.74 o 
   5   8   2      793.86      759.86     87.17 o 
   6   8   2        7.79       21.23     22.41 o 
   7   8   2     2700.29     2951.36    106.95 o 
   8   8   2       58.28       54.43     20.97 o 
   9   8   2      439.88      385.38    214.08 o 
  10   8   2      124.81      193.51    105.10 o 
  -9   9   2      334.90      543.65    149.92 o 
  -8   9   2      295.90      491.30    164.58 o 
  -7   9   2     2615.66     2721.91    251.76 o 
  -6   9   2      424.05      545.89    135.25 o 
  -5   9   2     2572.30     2417.57    160.68 o 
  -4   9   2      280.04      300.25     51.12 o 
  -3   9   2       40.90       99.52     43.48 o 
  -2   9   2        3.37       -7.15     34.31 o 
  -1   9   2      747.68      674.03     76.96 o 
   0   9   2        1.44       28.09     33.18 o 
   1   9   2       41.30      139.34     35.64 o 
   2   9   2     3846.11     3839.86    107.18 o 
   3   9   2      290.31      280.51     55.70 o 
   4   9   2     1268.39     1255.92    163.26 o 
   5   9   2       12.40       77.04     49.52 o 
   6   9   2      283.85      354.58     87.79 o 
   7   9   2       39.33       86.47     48.32 o 
   8   9   2       42.67       -2.44     53.57 o 
   9   9   2        1.90      111.83     60.90 o 
  -9  10   2        2.83       68.85     69.66 o 
  -8  10   2     2332.18     2287.65    361.55 o 
  -7  10   2      185.13      151.75     93.29 o 
  -6  10   2     2938.87     3055.56    256.85 o 
  -5  10   2        0.24       24.76     52.74 o 
  -4  10   2     4112.94     4242.81    144.83 o 
  -3  10   2       62.87        6.94     44.80 o 
  -2  10   2     2653.53     2721.10    134.08 o 
  -1  10   2      116.82      122.69     37.85 o 
   0  10   2       14.55      107.87     32.91 o 
   1  10   2      288.23      309.11     47.63 o 
   2  10   2     2830.79     2998.22    107.23 o 
   3  10   2     6235.38     6337.97    360.94 o 
   4  10   2      672.44      615.16    186.38 o 
   5  10   2     3905.92     4072.84    169.38 o 
   6  10   2      224.69      260.37     59.49 o 
   7  10   2     1388.79     1099.95    120.62 o 
   8  10   2      234.08      306.96     95.53 o 
   9  10   2       26.97       94.31    111.01 o 
  -8  11   2       12.65       50.72     84.33 o 
  -7  11   2     1022.16      699.07    185.56 o 
  -6  11   2      120.99      158.06     99.20 o 
  -5  11   2     3345.41     3576.60    293.52 o 
  -4  11   2      800.99      872.82     83.50 o 
  -3  11   2      728.85      646.90     80.51 o 
  -2  11   2        0.57       99.79     47.27 o 
  -1  11   2     2472.33     2947.34    156.70 o 
   0  11   2        4.66       -2.31     34.69 o 
   1  11   2      212.67      187.48     40.90 o 
   2  11   2       48.04       94.25     40.27 o 
   3  11   2        3.93      135.39     56.38 o 
   4  11   2     2192.70     2003.81    164.02 o 
   5  11   2      431.31      420.47     75.49 o 
   6  11   2     1250.62     1071.94    109.39 o 
   7  11   2      423.70      506.37    135.25 o 
   8  11   2      300.37      391.70    139.94 o 
   9  11   2      328.41      512.08    202.47 o 
  -8  12   2       49.19       75.37     72.31 o 
  -7  12   2      179.00      102.46    118.75 o 
  -6  12   2     1099.95     1021.91    202.88 o 
  -5  12   2       71.32       60.29     84.94 o 
  -4  12   2      224.98      167.01     93.80 o 
  -3  12   2        8.54       57.45     59.73 o 
  -2  12   2      755.14      754.73     75.14 o 
  -1  12   2      349.66      457.27     90.78 o 
   0  12   2     1652.08     1627.97    105.00 o 
   1  12   2      900.99      827.39     69.18 o 
   2  12   2       97.80      144.22     32.93 o 
   3  12   2     1397.48     1364.02    165.70 o 
   4  12   2        0.31       33.32     38.80 o 
   5  12   2      271.41      303.13     71.28 o 
   6  12   2      230.90      251.03     60.18 o 
   7  12   2       10.85      105.10     91.05 o 
   8  12   2      201.56      102.66     70.48 o 
   9  12   2      308.23      187.19    102.05 o 
  -8  13   2      249.71      104.29     69.46 o 
  -7  13   2      872.43     1225.81    234.85 o 
  -6  13   2       77.58      274.37    122.83 o 
  -5  13   2      873.54      898.07    177.21 o 
  -4  13   2       19.87      137.08    129.75 o 
  -3  13   2       91.06      154.57     51.20 o 
  -2  13   2       31.92       89.47     47.07 o 
  -1  13   2     3732.33     3563.97    104.73 o 
   0  13   2     1000.75      971.94    104.66 o 
   1  13   2      166.10      160.04     48.46 o 
   2  13   2     2660.50     2593.72    125.24 o 
   3  13   2      193.97      226.03     72.75 o 
   4  13   2     4242.03     3989.97    237.18 o 
   5  13   2      603.80      511.17    113.66 o 
   6  13   2        6.19       74.49     41.76 o 
   7  13   2      341.17      358.29    115.70 o 
   8  13   2      180.92      369.70    146.86 o 
  -7  14   2      215.69      133.62    152.77 o 
  -6  14   2      206.71      275.39    137.49 o 
  -5  14   2        0.74       57.85     96.96 o 
  -4  14   2       11.86      247.89     99.20 o 
  -3  14   2        8.28       81.88     48.90 o 
  -2  14   2      181.54      191.00     52.56 o 
  -1  14   2      271.16      239.38     55.06 o 
   0  14   2      377.74      361.85     68.12 o 
   1  14   2      123.05      110.49     46.51 o 
   2  14   2      391.96      414.47     58.79 o 
   3  14   2      630.15      542.92     63.48 o 
   4  14   2     1051.60     1106.64    125.87 o 
   5  14   2      348.57      389.57    137.08 o 
   6  14   2     1471.80     1334.99    193.51 o 
   7  14   2      317.55      291.89    106.73 o 
   8  14   2      131.55      376.42    138.71 o 
  -7  15   2      193.72       37.28     81.27 o 
  -6  15   2       23.78      -36.66     92.27 o 
  -5  15   2      723.95      806.61    215.50 o 
  -4  15   2       54.68      105.51     92.48 o 
  -3  15   2      490.42      582.15    144.21 o 
  -2  15   2      143.49       88.14     51.56 o 
  -1  15   2      905.35      781.13    111.62 o 
   0  15   2      648.85      655.97     67.55 o 
   1  15   2      819.18      932.33     86.36 o 
   2  15   2      341.56      379.80     57.66 o 
   3  15   2       72.44       82.44     28.12 o 
   4  15   2      360.84      602.31    134.84 o 
   5  15   2      113.86      185.36    107.55 o 
   6  15   2     1139.42     1031.89    934.33 o 
   7  15   2        0.73       37.28     61.11 o 
  -6  16   2       27.19       26.68     89.01 o 
  -5  16   2        1.91      193.91    118.75 o 
  -4  16   2      679.30      659.75    194.12 o 
  -3  16   2        0.29       65.18     84.12 o 
  -2  16   2        2.42        6.97     48.10 o 
  -1  16   2      214.33      254.44    102.46 o 
   0  16   2       38.60       59.56     51.21 o 
   1  16   2     1306.95     1144.10    169.98 o 
   2  16   2      605.47      748.96    174.36 o 
   3  16   2      247.69      264.53     59.43 o 
   4  16   2       39.72       91.86     67.42 o 
   5  16   2      765.24      932.70    230.58 o 
   6  16   2       13.70      121.81     66.61 o 
   7  16   2        0.81      100.62     54.59 o 
  -5  17   2       19.22      127.10     87.79 o 
  -4  17   2      153.69      204.91     98.59 o 
  -3  17   2        2.94       40.94     78.62 o 
  -2  17   2       37.40      190.25     87.18 o 
  -1  17   2      373.85      460.78    107.37 o 
   0  17   2      232.26      182.46     74.42 o 
   1  17   2      565.98      442.51     95.41 o 
   2  17   2      157.63      103.93     33.82 o 
   3  17   2      998.86      952.77    109.98 o 
   4  17   2     1122.48      983.62    376.22 o 
   5  17   2      512.40      552.00    171.30 o 
   6  17   2        5.57      146.66     67.22 o 
  -4  18   2      147.70      256.24    104.70 o 
  -3  18   2        9.64       86.57     63.14 o 
  -2  18   2     1181.84     1188.13    179.65 o 
  -1  18   2      133.36      198.83     69.35 o 
   0  18   2      897.18      989.57    141.26 o 
   1  18   2      154.40      183.38    135.86 o 
   2  18   2       38.29       20.37     64.16 o 
   3  18   2      254.04      118.55     71.09 o 
   4  18   2      366.62      296.78    177.01 o 
   5  18   2       95.39       99.20     60.50 o 
  -4  19   2        0.45       -0.81     77.81 o 
  -3  19   2      250.78      258.48    101.23 o 
  -2  19   2       52.94       60.90     45.02 o 
  -1  19   2      609.61      675.23    183.32 o 
   0  19   2      138.41      106.30     57.34 o 
   1  19   2      483.25      483.15    178.23 o 
   2  19   2      517.92      456.27    148.08 o 
   3  19   2      528.89      647.94    174.36 o 
   4  19   2      151.02      259.09     96.14 o 
  -2  20   2        0.65       93.09     44.20 o 
  -1  20   2       32.52      138.10     84.94 o 
   0  20   2     1099.27      689.70    289.85 o 
   1  20   2      660.70      544.06    180.47 o 
   2  20   2      742.15      674.62    174.56 o 
   3  20   2      263.62      487.84    152.36 o 
  -1 -19   3      264.66      292.09    101.64 o 
   0 -19   3        0.37       13.44     51.74 o 
   1 -19   3      709.85      431.82    233.02 o 
  -3 -18   3      170.24      284.56     98.59 o 
  -2 -18   3      182.54      264.80     99.40 o 
  -1 -18   3       61.95      121.60     96.14 o 
   0 -18   3       57.84       61.92     69.87 o 
   1 -18   3        9.41      104.29     59.27 o 
   2 -18   3       99.93      121.20     88.81 o 
   3 -18   3       61.56      130.57     91.05 o 
  -4 -17   3      450.75      510.04    140.95 o 
  -3 -17   3      211.49      229.56     90.85 o 
  -2 -17   3      378.47      442.62    142.38 o 
  -1 -17   3     2096.61     2286.63    255.02 o 
   0 -17   3      193.36      223.97     66.48 o 
   1 -17   3     1406.22      901.74    386.40 o 
   2 -17   3       48.70      122.01    121.40 o 
   3 -17   3      116.01      215.10    123.23 o 
   4 -17   3       65.23      371.94    164.79 o 
  -5 -16   3       51.66       94.10     96.14 o 
  -4 -16   3      150.96      194.12     61.72 o 
  -3 -16   3      227.65      176.60     84.12 o 
  -2 -16   3      583.88      654.22    118.50 o 
  -1 -16   3      681.09      784.73    102.72 o 
   0 -16   3     2849.03     2897.56    171.54 o 
   1 -16   3       28.43       94.64     68.63 o 
   2 -16   3      801.30      911.11    229.76 o 
   3 -16   3       34.33      156.64     96.75 o 
   4 -16   3      686.04      998.69    213.47 o 
   5 -16   3        8.06       54.59     75.37 o 
  -6 -15   3      524.30      498.43    117.94 o 
  -5 -15   3      622.10      658.12    160.71 o 
  -4 -15   3        2.41       16.99     20.64 o 
  -3 -15   3      155.58      133.83     34.42 o 
  -2 -15   3        0.44       29.13     32.05 o 
  -1 -15   3       31.85       82.68     28.63 o 
   0 -15   3       42.80       93.86     25.94 o 
   1 -15   3        4.04      129.87     42.04 o 
   2 -15   3        4.93       42.59     23.34 o 
   3 -15   3      148.69       90.64     93.49 o 
   4 -15   3       76.85       70.88     85.14 o 
   5 -15   3      541.60      634.09    176.40 o 
   6 -15   3      138.63      251.96    106.94 o 
  -7 -14   3        3.72       30.76     50.11 o 
  -6 -14   3      142.17      172.93     69.46 o 
  -5 -14   3      406.74      322.27     65.13 o 
  -4 -14   3     2036.01     1935.03    129.27 o 
  -3 -14   3       95.24       82.12     22.50 o 
  -2 -14   3      957.27      934.13     74.67 o 
  -1 -14   3      107.45      132.19     29.16 o 
   0 -14   3       17.11       99.08     26.44 o 
   1 -14   3      159.39      176.66     36.30 o 
   2 -14   3      278.69      228.72     55.17 o 
   3 -14   3        0.75       79.48     38.70 o 
   4 -14   3      536.88      517.58    163.16 o 
   5 -14   3       48.82       18.74     76.38 o 
   6 -14   3      148.35      207.97    116.71 o 
   7 -14   3      273.88      260.93    151.95 o 
  -7 -13   3       55.78       48.68     61.72 o 
  -6 -13   3      131.14      249.32     86.98 o 
  -5 -13   3       90.59       74.30     31.34 o 
  -4 -13   3      115.49      224.89     61.42 o 
  -3 -13   3      629.68      562.01     66.16 o 
  -2 -13   3        6.91       71.80     19.02 o 
  -1 -13   3      745.35      887.03     70.49 o 
   0 -13   3       48.73       84.43     23.94 o 
   1 -13   3     3748.56     3858.35    199.90 o 
   2 -13   3      159.70      194.23     59.83 o 
   3 -13   3        2.38       66.92     42.37 o 
   4 -13   3        1.05       11.90    154.40 o 
   5 -13   3       85.75      493.54    178.64 o 
   6 -13   3       22.28      161.12    143.40 o 
   7 -13   3        1.85       95.53     81.07 o 
  -8 -12   3      154.18       38.50     62.94 o 
  -7 -12   3      959.25      930.86    213.87 o 
  -6 -12   3      104.87       58.98     44.61 o 
  -5 -12   3       19.62       43.19     35.43 o 
  -4 -12   3      546.28      525.04     50.14 o 
  -3 -12   3        0.27       52.02     19.07 o 
  -2 -12   3      219.25      297.13     39.38 o 
  -1 -12   3      323.14      337.90     51.06 o 
   0 -12   3      940.89      960.13     70.97 o 
   1 -12   3      147.65      222.19     42.96 o 
   2 -12   3     7374.50     6929.83    216.59 o 
   3 -12   3      104.10      122.75     32.29 o 
   4 -12   3        2.89      136.36     58.26 o 
   5 -12   3      113.91      253.19    131.79 o 
   6 -12   3      295.23      222.63    114.07 o 
   7 -12   3      583.68      501.49    162.95 o 
   8 -12   3      269.88      655.48    268.06 o 
  -8 -11   3      482.99      284.35    142.38 o 
  -7 -11   3       49.41      -20.17     49.09 o 
  -6 -11   3      575.88      572.89     86.90 o 
  -5 -11   3     1880.94     1933.18    173.34 o 
  -4 -11   3      152.93      101.78     20.27 o 
  -3 -11   3      328.30      313.25     47.31 o 
  -2 -11   3      149.90      166.63     31.79 o 
  -1 -11   3      375.11      457.82     51.19 o 
   0 -11   3      224.21      264.14     40.72 o 
   1 -11   3     2178.68     2135.01    150.03 o 
   2 -11   3       30.07      130.07     65.00 o 
   3 -11   3      609.27      636.87     64.50 o 
   4 -11   3      356.96      361.14     79.22 o 
   5 -11   3      260.05      352.79    104.09 o 
   6 -11   3     1019.59     1259.62    249.11 o 
   7 -11   3        0.68      180.47     73.12 o 
   8 -11   3      442.63      462.17    441.80 o 
  -8 -10   3        1.56       64.98     49.70 o 
  -7 -10   3      669.49      522.54    125.82 o 
  -6 -10   3      721.54      760.89    135.56 o 
  -5 -10   3      130.54      137.60     32.48 o 
  -4 -10   3     1773.26     1772.99    118.20 o 
  -3 -10   3       45.70       82.83     30.37 o 
  -2 -10   3     1124.61     1064.91     50.36 o 
  -1 -10   3      952.87      951.27     46.93 o 
   0 -10   3     1137.94     1057.78    100.70 o 
   1 -10   3      185.90      160.93     44.08 o 
   2 -10   3      101.11      106.99     48.39 o 
   3 -10   3      268.36      243.75     51.11 o 
   4 -10   3      567.26      503.61     92.31 o 
   5 -10   3       10.35       55.77     81.99 o 
   6 -10   3      414.50      575.22    143.40 o 
   7 -10   3       28.27      192.28    137.29 o 
   8 -10   3       41.02      140.95    148.08 o 
  -9  -9   3       78.47      168.25     78.42 o 
  -8  -9   3        3.84       52.55     35.85 o 
  -7  -9   3      475.84      358.30     60.35 o 
  -6  -9   3     1589.58     1524.42     95.80 o 
  -5  -9   3      184.11      222.32     38.27 o 
  -4  -9   3      489.88      472.54     53.37 o 
  -3  -9   3      940.00     1018.37     59.21 o 
  -2  -9   3     1422.45     1465.97     66.14 o 
  -1  -9   3    11214.76    11213.78    134.98 o 
   0  -9   3      858.26      776.29     49.00 o 
   1  -9   3     3899.79     3723.69    116.95 o 
   2  -9   3      299.95      262.20     43.70 o 
   3  -9   3       47.02      151.03     41.07 o 
   4  -9   3      415.56      432.40     54.68 o 
   5  -9   3      543.82      486.71    104.90 o 
   6  -9   3      188.82       -5.91     90.64 o 
   7  -9   3        1.54      192.08    140.55 o 
   8  -9   3       74.52      199.21    112.44 o 
   9  -9   3      195.17      380.90    159.69 o 
  -9  -8   3       59.59      171.10     80.46 o 
  -8  -8   3      256.14      255.12     51.38 o 
  -7  -8   3       16.78       27.70     12.39 o 
  -6  -8   3      293.61      273.80     40.77 o 
  -5  -8   3      525.27      531.93     75.08 o 
  -4  -8   3      291.37      271.15     54.39 o 
  -3  -8   3     2272.80     2228.69     81.94 o 
  -2  -8   3      227.92      248.19     31.35 o 
  -1  -8   3     3338.28     3277.26     88.06 o 
   0  -8   3      187.72      195.00     30.72 o 
   1  -8   3      230.29      269.84     62.48 o 
   2  -8   3     1102.28     1142.60     71.78 o 
   3  -8   3      119.55      158.45     50.39 o 
   4  -8   3     1296.67     1328.12     92.95 o 
   5  -8   3     1191.56     1214.30     89.58 o 
   6  -8   3        1.80       61.11     91.66 o 
   7  -8   3      383.33      310.42    112.03 o 
   8  -8   3      223.74      283.33    110.20 o 
   9  -8   3      146.77      202.06    114.07 o 
  -9  -7   3       39.25      124.05     81.27 o 
  -8  -7   3        3.25       48.02     21.08 o 
  -7  -7   3      509.38      457.84     53.54 o 
  -6  -7   3       50.97       63.84     20.64 o 
  -5  -7   3     2175.75     2244.58    102.31 o 
  -4  -7   3      150.50       94.37     45.84 o 
  -2  -7   3        1.26       75.41     19.32 o 
  -1  -7   3      690.79      712.11     54.63 o 
   0  -7   3      344.83      430.40     38.55 o 
   1  -7   3     2079.45     1915.84    117.69 o 
   2  -7   3      806.03      674.61     53.41 o 
   3  -7   3      475.63      503.62     51.22 o 
   4  -7   3      231.59      267.70     40.67 o 
   5  -7   3      251.75      362.25     60.21 o 
   6  -7   3       83.43      128.03     51.30 o 
   7  -7   3      175.00      193.71     86.16 o 
   8  -7   3      141.30      169.47     91.05 o 
   9  -7   3      600.25      355.03    141.97 o 
  -9  -6   3      169.71      264.39     95.53 o 
  -8  -6   3        4.16       43.90     14.94 o 
  -7  -6   3       12.39       36.82     24.26 o 
  -6  -6   3      208.75      212.03     39.51 o 
  -5  -6   3        8.80       40.54     26.47 o 
  -4  -6   3     3434.20     3527.79    114.18 o 
  -3  -6   3     3157.17     3077.20     86.38 o 
  -2  -6   3     2017.58     1805.94     60.51 o 
  -1  -6   3     1911.52     2020.42     67.53 o 
   0  -6   3      861.15      849.28     57.91 o 
   1  -6   3      433.89      449.74     38.33 o 
   2  -6   3      537.63      533.55     49.65 o 
   3  -6   3      361.47      390.86     41.28 o 
   4  -6   3      355.50      424.06     48.61 o 
   5  -6   3       26.85      105.55     39.99 o 
   6  -6   3      300.74      360.43     68.81 o 
   7  -6   3      462.10      382.94    120.99 o 
   8  -6   3      839.70      669.12    171.30 o 
   9  -6   3     1646.61     1692.26    291.48 o 
  -9  -5   3      290.42      316.28     67.41 o 
  -8  -5   3      854.34      943.64    231.70 o 
  -7  -5   3      180.24      170.00     24.89 o 
  -6  -5   3      889.89     1039.86     69.33 o 
  -5  -5   3       60.23       83.60     23.77 o 
  -4  -5   3      483.73      479.34     51.41 o 
  -3  -5   3     1411.05     1535.51     59.56 o 
  -2  -5   3     1951.84     1935.96     54.93 o 
  -1  -5   3      511.96      486.32     35.34 o 
   0  -5   3     2498.95     2522.44     71.51 o 
   1  -5   3     8781.94     8704.38    150.28 o 
   2  -5   3      119.36      140.39     37.42 o 
   3  -5   3       51.53      108.34     36.55 o 
   4  -5   3      165.31      374.99     52.07 o 
   5  -5   3       31.68       82.07     40.81 o 
   6  -5   3      223.21      239.02     48.13 o 
   7  -5   3      160.77      141.16     93.29 o 
   8  -5   3       43.22      196.15    107.55 o 
   9  -5   3        5.83      235.67    130.97 o 
  10  -5   3       21.34       85.96     74.35 o 
  -9  -4   3      928.01     1282.43    213.67 o 
  -8  -4   3       93.30      116.28     76.54 o 
  -7  -4   3      189.55      165.72     37.94 o 
  -6  -4   3     1196.63     1388.46    210.11 o 
  -5  -4   3        1.45       41.43     24.47 o 
  -4  -4   3      253.17      266.75     33.00 o 
  -3  -4   3     1095.22     1051.20     64.71 o 
  -2  -4   3      450.45      431.09     33.19 o 
  -1  -4   3      400.30      381.21     37.16 o 
   0  -4   3       10.04       29.16     27.62 o 
   1  -4   3       24.63       47.12     37.85 o 
   2  -4   3     1827.88     1788.10     73.44 o 
   3  -4   3      892.09      893.04     77.88 o 
   4  -4   3     9206.54     8903.36    138.22 o 
   5  -4   3      332.46      316.64     41.15 o 
   6  -4   3     3322.51     3595.91    305.43 o 
   7  -4   3      108.11      183.09     68.54 o 
   8  -4   3     1236.46     1331.52    190.25 o 
   9  -4   3      230.02      113.05     78.01 o 
  10  -4   3      155.86      310.63    130.77 o 
 -10  -3   3       21.40      135.45     60.70 o 
  -9  -3   3       12.41       38.09     67.22 o 
  -8  -3   3      171.03      139.63     82.22 o 
  -7  -3   3      284.71      289.75     61.57 o 
  -6  -3   3     2078.58     2054.52    142.32 o 
  -5  -3   3     3496.73     3335.37    136.75 o 
  -4  -3   3     6020.01     6104.20    194.31 o 
  -3  -3   3     4407.43     4456.78     83.40 o 
  -2  -3   3     4286.48     4260.54    110.82 o 
  -1  -3   3      511.34      437.06     34.34 o 
   0  -3   3       10.14       37.75     22.30 o 
   1  -3   3     3684.04     3555.22     94.43 o 
   2  -3   3       12.71        6.76     35.53 o 
   3  -3   3      360.48      323.27     36.21 o 
   4  -3   3     1722.24     1775.07    138.19 o 
   5  -3   3     1781.08     1838.43    112.66 o 
   6  -3   3     3548.03     3326.63    208.11 o 
   7  -3   3      237.54      222.70     52.01 o 
   8  -3   3      866.04      950.01    122.01 o 
   9  -3   3     1539.57     1696.74    225.49 o 
  10  -3   3      407.58      293.93    113.86 o 
 -10  -2   3      130.65      259.71    101.23 o 
  -9  -2   3     1145.08      725.32    245.65 o 
  -8  -2   3       20.74       90.24     38.74 o 
  -7  -2   3       89.41       93.20     38.34 o 
  -6  -2   3      576.41      585.16     58.81 o 
  -5  -2   3     1120.17     1157.62     78.63 o 
  -4  -2   3     3094.92     3056.46    117.99 o 
  -3  -2   3     2403.64     2355.62     69.36 o 
  -2  -2   3     2505.36     2399.43     71.40 o 
  -1  -2   3     3896.04     3758.81     58.00 o 
   0  -2   3     8121.51     8055.77    111.18 o 
   1  -2   3      863.52     1077.49     68.47 o 
   2  -2   3     2088.56     1730.98     74.57 o 
   3  -2   3      978.44      977.81     61.36 o 
   4  -2   3     3957.83     4280.68     92.14 o 
   5  -2   3     1014.02     1072.08     77.58 o 
   6  -2   3      176.50      133.28     34.41 o 
   7  -2   3     1725.71     1520.22    166.29 o 
   8  -2   3      903.38      840.53    111.72 o 
   9  -2   3       11.72       50.11     74.75 o 
  10  -2   3      314.45      779.32    213.47 o 
 -10  -1   3        9.61       28.31     55.81 o 
  -9  -1   3      530.95      538.15    163.77 o 
  -8  -1   3       55.93       40.76     37.54 o 
  -7  -1   3       94.10      128.77     31.98 o 
  -6  -1   3      191.02      149.89     33.30 o 
  -5  -1   3      142.37      117.54     33.13 o 
  -4  -1   3      879.42      920.30     73.33 o 
  -3  -1   3      112.33       81.23     24.41 o 
  -2  -1   3      558.16      626.81     34.97 o 
  -1  -1   3     5565.38     5516.33     99.19 o 
   0  -1   3       76.55       56.05     13.98 o 
   1  -1   3      372.55      345.17     33.32 o 
   2  -1   3     4678.88     4380.91     77.47 o 
   3  -1   3     4557.06     4475.76    121.02 o 
   4  -1   3      416.95      467.81     50.05 o 
   5  -1   3     2058.09     2004.78    102.11 o 
   6  -1   3      394.88      403.91     62.22 o 
   7  -1   3      566.22      607.77     76.37 o 
   8  -1   3      466.43      546.01    158.47 o 
   9  -1   3      602.73      821.28    167.84 o 
  10  -1   3       49.77       82.49     85.96 o 
 -10   0   3      213.43      360.94    140.14 o 
  -9   0   3      198.12      249.52    102.25 o 
  -8   0   3      403.32      377.50     59.60 o 
  -7   0   3     2461.28     2453.26    243.89 o 
  -6   0   3     2750.20     2742.40    153.03 o 
  -5   0   3     9172.84     8551.37    160.07 o 
  -4   0   3     1744.24     1742.71     91.49 o 
  -3   0   3     5299.54     5220.79    103.39 o 
  -1   0   3       12.09       33.01     18.68 o 
   0   0   3    15857.63    15043.57     71.42 o 
   1   0   3      830.05      728.10     26.62 o 
   2   0   3     2171.47     2258.37     73.59 o 
   3   0   3     1302.06     1597.04     97.64 o 
   4   0   3     7823.79     7966.57    202.86 o 
   5   0   3     5925.23     5884.91    112.98 o 
   6   0   3     6613.40     6299.11    150.46 o 
   7   0   3     2943.87     2946.21    108.53 o 
   8   0   3      398.28      459.03     69.67 o 
   9   0   3        6.14      109.99     84.33 o 
  10   0   3       57.50       94.31    119.16 o 
 -10   1   3        3.19       55.40     69.66 o 
  -9   1   3      248.10      255.63    108.36 o 
  -8   1   3       38.41       48.54     29.56 o 
  -7   1   3       74.15       88.71     55.43 o 
  -6   1   3       42.61       62.92     39.09 o 
  -5   1   3     3968.69     3648.90    137.35 o 
  -4   1   3     6677.37     6869.70    146.82 o 
  -3   1   3     2227.26     2227.26     89.42 o 
  -2   1   3       14.30      -19.14     25.21 o 
  -1   1   3    10285.44    10219.41    130.87 o 
   1   1   3     1869.07     2008.72     51.02 o 
   2   1   3      663.49      714.02     36.99 o 
   3   1   3     2148.50     2166.81     67.70 o 
   4   1   3     1258.13     1206.21     63.43 o 
   5   1   3     1074.40      975.37     65.47 o 
   6   1   3      211.56      265.63     83.97 o 
   7   1   3      923.35     1017.51     74.80 o 
   8   1   3      137.02      128.59    114.47 o 
   9   1   3     1035.53     1079.43    216.12 o 
  10   1   3      636.06     1086.69    209.39 o 
 -10   2   3        6.74      143.40     89.62 o 
  -9   2   3       58.84      125.88     63.76 o 
  -8   2   3       71.78       72.26     44.54 o 
  -7   2   3      344.18      266.07     46.14 o 
  -6   2   3      290.67      296.76     54.34 o 
  -5   2   3      506.16      387.66     51.83 o 
  -4   2   3      389.80      321.79     59.27 o 
  -3   2   3      481.45      633.44     60.67 o 
  -2   2   3     2980.96     2958.36    104.36 o 
  -1   2   3      221.55      205.35     38.74 o 
   0   2   3    17368.11    17374.24     98.37 o 
   1   2   3      453.85      398.22     29.47 o 
   2   2   3     2735.01     2687.30     81.07 o 
   3   2   3       62.47       52.47     24.38 o 
   4   2   3     1921.91     1773.70     62.69 o 
   5   2   3       50.24       52.32     23.13 o 
   6   2   3       38.43       55.31     33.94 o 
   7   2   3      268.64      269.22     64.40 o 
   8   2   3      381.06      449.94     87.33 o 
   9   2   3      276.00      229.10    136.17 o 
  10   2   3      637.75      608.02    170.29 o 
 -10   3   3     1032.58     1088.93    185.56 o 
  -9   3   3      428.75      383.75    132.60 o 
  -8   3   3     4646.43     5179.44    338.53 o 
  -7   3   3       16.04       36.32     25.42 o 
  -6   3   3     2219.38     2133.51    228.11 o 
  -5   3   3      113.80      129.43     32.53 o 
  -4   3   3      148.65      167.60     64.67 o 
  -3   3   3     1195.87     1370.35    108.87 o 
  -2   3   3      473.93      518.24     84.12 o 
  -1   3   3     2606.00     3027.77    115.60 o 
   0   3   3      795.83      652.42     52.65 o 
   1   3   3     8233.31     7864.06    104.92 o 
   2   3   3      825.87      786.43     40.93 o 
   3   3   3    20009.85    20109.08    196.39 o 
   4   3   3      425.14      473.48     43.12 o 
   5   3   3     7042.70     6770.59    180.87 o 
   6   3   3     1565.79     1506.31    120.12 o 
   7   3   3      638.93      590.56     84.36 o 
   8   3   3       16.64      103.75     54.99 o 
   9   3   3        5.24       51.45     75.98 o 
  10   3   3        1.27       57.44     82.70 o 
 -10   4   3      196.30      186.38     98.18 o 
  -9   4   3       15.01       85.14     60.09 o 
  -8   4   3     1017.32      921.70    161.73 o 
  -7   4   3      148.16      139.46     42.36 o 
  -6   4   3      212.72      226.38     42.15 o 
  -5   4   3       18.74       50.53     38.34 o 
  -4   4   3       18.27       89.87     30.88 o 
  -3   4   3     2114.45     2289.17     84.84 o 
  -2   4   3      248.37      194.94     39.47 o 
  -1   4   3     1294.81     1346.88     59.46 o 
   0   4   3    17335.97    17234.55    329.47 o 
   1   4   3     8408.10     7985.07    129.54 o 
   2   4   3    11644.69    11379.38     62.51 o 
   3   4   3     3117.89     2887.07     93.87 o 
   4   4   3     1034.23     1000.16     96.67 o 
   5   4   3      771.39      669.55     72.55 o 
   6   4   3     4788.50     4759.48    142.72 o 
   7   4   3      924.26     1065.87     90.47 o 
   8   4   3     1866.03     1774.85    136.50 o 
   9   4   3      489.88      526.43    111.66 o 
  10   4   3       13.40       42.77     74.96 o 
  -9   5   3       19.16       86.57     64.98 o 
  -8   5   3       19.25      118.96     87.99 o 
  -7   5   3       22.06       13.20     30.15 o 
  -6   5   3        5.47       59.17     39.22 o 
  -5   5   3       88.08       79.68     39.54 o 
  -4   5   3     3391.66     3414.59    123.42 o 
  -3   5   3     1880.33     1972.39    134.90 o 
  -2   5   3      354.99      413.82     53.40 o 
  -1   5   3     2523.72     2817.33    108.37 o 
   0   5   3      247.01      178.91     49.50 o 
   1   5   3    10857.27    11269.18    121.16 o 
   2   5   3     2883.68     2890.86     85.96 o 
   3   5   3       65.71       85.11     14.21 o 
   4   5   3       53.99       42.39     28.52 o 
   5   5   3       32.11       15.53     28.50 o 
   6   5   3      151.18      198.63     51.94 o 
   7   5   3     2863.95     3141.78    136.78 o 
   8   5   3       66.36       47.86     48.89 o 
   9   5   3      730.65     1054.56    285.98 o 
  10   5   3       25.26       62.53     82.90 o 
  -9   6   3     1660.32     1735.24    287.61 o 
  -8   6   3        9.31       18.94     63.14 o 
  -7   6   3      590.65      557.70    111.42 o 
  -6   6   3       33.23       90.83     46.79 o 
  -5   6   3      130.13      168.32     41.70 o 
  -4   6   3      202.89      314.27     70.52 o 
  -3   6   3       19.82       62.20     53.32 o 
  -2   6   3     1156.24     1203.67     71.11 o 
  -1   6   3       85.71       47.63     42.92 o 
   0   6   3     6820.79     5957.30    226.10 o 
   1   6   3      516.51      487.95     60.69 o 
   2   6   3    17278.94    16136.70    157.90 o 
   3   6   3      283.54      334.30     44.90 o 
   4   6   3     1118.41      893.46     59.58 o 
   5   6   3      215.94      241.35     41.05 o 
   6   6   3     2055.36     2111.01     86.24 o 
   7   6   3       62.44       53.55     32.88 o 
   8   6   3       49.06      100.69     46.14 o 
  10   6   3        5.22       -4.68     76.59 o 
  -9   7   3      263.46      289.04    107.55 o 
  -8   7   3      360.12      366.44    120.79 o 
  -7   7   3       27.22      111.21     78.83 o 
  -6   7   3       13.71       66.09     47.80 o 
  -5   7   3       55.51       96.10     37.19 o 
  -4   7   3       75.40       72.75     33.43 o 
  -3   7   3       47.91       43.29     28.59 o 
  -2   7   3      913.19      858.71    135.98 o 
  -1   7   3      107.95       78.32     34.69 o 
   0   7   3      111.01      111.35     41.25 o 
   1   7   3      475.28      527.46     53.65 o 
   2   7   3     3034.29     2901.32     45.26 o 
   3   7   3     1552.53     1617.98    109.20 o 
   4   7   3      587.08      674.74     73.94 o 
   5   7   3     7709.05     8128.01    211.69 o 
   6   7   3        0.98       50.38     27.02 o 
   7   7   3     2323.31     2253.10    135.93 o 
   8   7   3      320.23      325.35    155.31 o 
   9   7   3      144.32      290.87    124.05 o 
  10   7   3       18.41      114.47     86.98 o 
  -9   8   3       94.77       53.77     79.85 o 
  -8   8   3       13.72       97.77    103.27 o 
  -7   8   3     2219.29     1930.58    172.93 o 
  -6   8   3      523.33      496.99    111.83 o 
  -5   8   3     5248.17     5465.00    333.29 o 
  -4   8   3     4935.22     4660.83    131.20 o 
  -3   8   3     1866.30     1884.11    103.21 o 
  -2   8   3    13925.48    14770.56    284.18 o 
  -1   8   3      100.54      112.17     26.95 o 
   0   8   3      808.21     1117.39     83.64 o 
   1   8   3       75.76      116.89     40.91 o 
   2   8   3       15.46       65.84     31.58 o 
   3   8   3     2767.73     2747.87    111.45 o 
   4   8   3     4764.62     4828.86    273.25 o 
   5   8   3      668.81      909.43    191.67 o 
   6   8   3     3618.88     3585.02     96.78 o 
   7   8   3       95.90       96.62     20.63 o 
   8   8   3      102.74      173.58     63.80 o 
   9   8   3        9.33       36.26     42.37 o 
  10   8   3      119.55       90.44     96.14 o 
  -9   9   3        0.20       45.63     70.88 o 
  -8   9   3       37.26       21.39     71.90 o 
  -7   9   3       10.49      300.44    134.03 o 
  -6   9   3       43.77       75.98     89.01 o 
  -5   9   3      131.48      112.46     60.44 o 
  -4   9   3      115.09      173.97     47.56 o 
  -3   9   3     1544.46     1612.22    109.43 o 
  -2   9   3       15.56       96.10     34.24 o 
  -1   9   3    13345.66    13236.42    212.08 o 
   0   9   3        0.96       71.31     33.46 o 
   1   9   3      124.86      123.64     57.71 o 
   2   9   3        4.20       -5.30     16.76 o 
   3   9   3     9683.45     9884.91    170.11 o 
   4   9   3        0.33      106.70     55.00 o 
   5   9   3      758.79      764.73    102.66 o 
   6   9   3      412.04      577.72     80.74 o 
   7   9   3      944.25      929.45    107.51 o 
   8   9   3      644.75      426.61    166.92 o 
   9   9   3        3.88       87.59     61.11 o 
  -8  10   3       93.63      162.75     91.46 o 
  -7  10   3      668.78      464.21    114.27 o 
  -6  10   3      154.98      203.49     91.05 o 
  -5  10   3     1948.79     1819.03    139.54 o 
  -4  10   3      208.19      138.03     66.61 o 
  -3  10   3       46.79       80.24     46.29 o 
  -2  10   3      692.57      609.63     95.54 o 
  -1  10   3        0.70       -2.29     44.64 o 
   0  10   3      704.43      567.05     56.17 o 
   1  10   3       32.50       76.94     39.45 o 
   2  10   3    10590.86    10419.80    127.66 o 
   3  10   3      173.59      308.40     58.62 o 
   4  10   3     5380.49     5619.84    171.91 o 
   5  10   3       22.74       85.28     45.02 o 
   6  10   3      390.31      352.67     86.47 o 
   7  10   3       38.26       63.07     97.47 o 
   8  10   3       14.09      -25.66     59.27 o 
   9  10   3       17.53      -41.76     56.22 o 
  -8  11   3     1824.15     1971.11    296.17 o 
  -7  11   3      966.76      891.14    214.49 o 
  -6  11   3      489.27      395.57    112.64 o 
  -5  11   3     2225.39     2770.60    278.85 o 
  -4  11   3     1056.20     1064.63     77.61 o 
  -3  11   3       79.82      212.72     62.92 o 
  -2  11   3        3.47      -42.51     42.51 o 
  -1  11   3      372.59      413.94     84.41 o 
   0  11   3       64.90      102.81     41.28 o 
   1  11   3      546.73      508.96     51.75 o 
   2  11   3        0.42       22.07     27.14 o 
   3  11   3     8609.73     8294.02    259.81 o 
   4  11   3       59.86       94.56     50.38 o 
   5  11   3     2098.74     2108.83    132.90 o 
   6  11   3      206.00      181.66     44.91 o 
   7  11   3       14.25      118.55     61.11 o 
   8  11   3      287.90      288.02    112.44 o 
   9  11   3      127.54       49.90     43.39 o 
  -8  12   3       11.46      283.94    133.62 o 
  -7  12   3      480.00      349.94    117.94 o 
  -6  12   3      471.09      385.79    152.16 o 
  -5  12   3        7.51      132.81     86.98 o 
  -4  12   3     2725.39     2475.89    336.09 o 
  -3  12   3       87.63      179.22     51.34 o 
  -2  12   3     1930.58     1774.36    100.86 o 
  -1  12   3       93.74      118.53     44.94 o 
   0  12   3     2548.90     2601.66    119.03 o 
   1  12   3       21.84       68.44     37.03 o 
   2  12   3        4.92       78.60     31.58 o 
   3  12   3      128.06      134.76     61.00 o 
   4  12   3     5584.46     5710.86    211.94 o 
   5  12   3      909.54      874.04    100.67 o 
   6  12   3      691.71      619.44    121.09 o 
   7  12   3      868.29      857.94    162.54 o 
   8  12   3      110.62      200.63    118.14 o 
   9  12   3     1159.93      925.37    413.08 o 
  -8  13   3       22.53       70.48     73.33 o 
  -7  13   3      108.58      164.38    112.64 o 
  -6  13   3        0.06      -78.83     78.83 o 
  -5  13   3      172.77      395.57    123.64 o 
  -4  13   3       30.48      188.62    100.83 o 
  -3  13   3      191.93      111.19     60.73 o 
  -2  13   3       22.48       91.22     46.96 o 
  -1  13   3     9165.56     9024.86    185.25 o 
   0  13   3       25.48       66.74     32.35 o 
   1  13   3     4614.12     4991.87    216.42 o 
   2  13   3        5.47       47.91     33.17 o 
   3  13   3     2120.24     2121.25    145.64 o 
   4  13   3       35.94       64.64     40.90 o 
   5  13   3       31.28       60.98     46.45 o 
   6  13   3      307.63      413.49    130.77 o 
   7  13   3       10.36       53.77     67.83 o 
   8  13   3      166.32      214.28     72.72 o 
  -7  14   3      422.87      506.37    152.36 o 
  -6  14   3      574.05      604.96    523.48 o 
  -5  14   3       11.25       -7.74     95.12 o 
  -4  14   3       51.48      290.67    125.27 o 
  -3  14   3       53.62      149.70     53.84 o 
  -2  14   3      230.83      230.20     77.39 o 
  -1  14   3        0.46      113.43     49.10 o 
   0  14   3     4194.79     4348.32    182.98 o 
   1  14   3      346.26      282.56     52.58 o 
   2  14   3     4343.81     4627.10    151.49 o 
   3  14   3       76.16       70.00     14.13 o 
   4  14   3     1844.24     1555.70    229.28 o 
   5  14   3      693.87      815.98    148.90 o 
   6  14   3      333.42      387.83     90.03 o 
   7  14   3      267.84      274.17     94.92 o 
   8  14   3        0.26      156.03     97.16 o 
  -7  15   3      159.43      399.03    158.47 o 
  -6  15   3      214.77      477.45    192.08 o 
  -5  15   3      664.80      541.61    171.30 o 
  -4  15   3       60.47      243.82    131.18 o 
  -3  15   3     1507.06     1464.33    205.32 o 
  -2  15   3       25.09       65.80     51.71 o 
  -1  15   3      282.49      442.49    108.87 o 
   0  15   3      165.52      168.50     52.99 o 
   1  15   3      531.89      322.59     98.24 o 
   2  15   3      252.82      245.09     69.89 o 
   3  15   3       27.48       30.86     26.29 o 
   4  15   3      306.70      602.11    136.68 o 
   5  15   3      246.77      211.63     73.94 o 
   6  15   3     1795.28     2327.77    261.95 o 
   7  15   3       75.19      128.53     73.74 o 
  -6  16   3       87.60      125.07     97.77 o 
  -5  16   3       27.65      124.25     85.14 o 
  -4  16   3     2433.69     2329.20    240.76 o 
  -3  16   3       63.67      254.21    133.82 o 
  -2  16   3     2609.94     2889.36    163.06 o 
  -1  16   3       45.28      118.07     81.37 o 
   0  16   3     2906.11     3452.15    191.05 o 
   1  16   3        2.84      172.81     76.69 o 
   2  16   3       95.60       57.13     35.38 o 
   3  16   3       44.13       59.89     22.36 o 
   4  16   3       57.81      110.81     82.70 o 
   5  16   3       30.00      233.43    117.12 o 
   6  16   3      205.72      311.44    116.31 o 
   7  16   3       61.59      353.40    137.69 o 
  -5  17   3       63.24       71.09     92.27 o 
  -4  17   3        0.33      -14.46     75.16 o 
  -3  17   3      437.28      793.78    213.26 o 
  -2  17   3      126.99      103.88     79.03 o 
  -1  17   3     1532.08     1604.81    178.53 o 
   0  17   3      198.08      103.42     57.14 o 
   1  17   3     2444.69     2460.94    168.35 o 
   2  17   3      373.94      294.91     66.30 o 
   3  17   3        8.47       16.70     11.58 o 
   4  17   3      102.97      116.51     64.57 o 
   5  17   3       22.60       68.44     54.39 o 
   6  17   3      386.67      596.41    151.75 o 
  -5  18   3       27.43      210.82    133.21 o 
  -4  18   3      308.41      383.14    169.27 o 
  -3  18   3        0.27       93.09     86.98 o 
  -2  18   3       42.13        8.76     71.90 o 
  -1  18   3      228.56      176.67     61.39 o 
   0  18   3      334.15      344.04     78.33 o 
   1  18   3      245.67      191.30     56.31 o 
   2  18   3      354.42      324.22     76.59 o 
   3  18   3      410.66      280.07    101.23 o 
   4  18   3       67.55       62.94     43.18 o 
   5  18   3      906.10      939.83    288.22 o 
   6  18   3       10.50       14.67     61.11 o 
  -4  19   3       59.99      200.63    111.83 o 
  -3  19   3     1727.89     2109.62    314.29 o 
  -2  19   3       11.25      121.20     89.01 o 
  -1  19   3      478.45      705.99    185.56 o 
   0  19   3       37.17       51.06     44.24 o 
   1  19   3      127.69       89.42     75.16 o 
   2  19   3       16.12      209.80    113.86 o 
   3  19   3       30.18      142.99     76.38 o 
   4  19   3      215.60      189.84     84.12 o 
   5  19   3       61.73       77.40     60.70 o 
  -3  20   3       27.43       71.90     86.16 o 
  -2  20   3      330.70      545.08    200.23 o 
  -1  20   3       61.12       90.85     72.72 o 
   0  20   3       25.87      178.23     76.18 o 
   1  20   3      237.39      237.10    102.66 o 
   2  20   3      190.76      213.87    105.92 o 
   3  20   3      158.94      501.28    138.71 o 
   4  20   3        3.07       56.01     57.03 o 
  -1  21   3       89.94      225.28    102.66 o 
   0  21   3      186.35      146.05     81.07 o 
   1  21   3      948.68     1089.13    197.78 o 
   2  21   3      337.37      334.05    119.57 o 
  -3 -18   4      281.29      177.62     68.24 o 
  -2 -18   4      310.44      140.75     75.98 o 
  -1 -18   4      150.51      105.31     58.46 o 
   0 -18   4      321.45      366.03    142.58 o 
   1 -18   4       87.36      105.31    110.40 o 
   2 -18   4     1502.42     1747.46    267.65 o 
   3 -18   4       76.15      222.43    106.33 o 
  -4 -17   4     1088.57      953.47    152.97 o 
  -3 -17   4       80.89       90.23     67.22 o 
  -2 -17   4      270.68      342.40    120.38 o 
  -1 -17   4      236.71      353.20    122.21 o 
   0 -17   4      291.77      234.42     63.59 o 
   1 -17   4       78.68       49.09     91.25 o 
   2 -17   4       81.81      100.42     72.11 o 
   3 -17   4       30.38       71.90     89.42 o 
   4 -17   4       48.65      193.10    111.01 o 
  -4 -16   4        6.26      267.24    107.96 o 
  -3 -16   4      267.31      127.31     61.51 o 
  -2 -16   4      290.39      273.35     67.62 o 
  -1 -16   4     1372.07     1329.65    118.14 o 
   0 -16   4      751.74      667.71    109.68 o 
   1 -16   4      142.73      194.61     49.15 o 
   2 -16   4        2.79      -37.63     50.52 o 
   3 -16   4        4.14       98.38     81.48 o 
   4 -16   4      278.69      313.48    127.92 o 
   5 -16   4       24.01      162.95    102.46 o 
  -6 -15   4      603.81      543.45    174.36 o 
  -5 -15   4      210.42      119.57     71.90 o 
  -4 -15   4      602.09      379.10    257.16 o 
  -3 -15   4     1304.19     1246.85    100.64 o 
  -2 -15   4      520.96      402.85     55.71 o 
  -1 -15   4     1090.77      965.20     84.28 o 
   0 -15   4      562.70      436.09     78.74 o 
   1 -15   4      439.71      549.51     99.59 o 
   2 -15   4        9.52       76.52     54.46 o 
   3 -15   4      865.59      956.79    163.73 o 
   4 -15   4       17.12       44.61     79.64 o 
   5 -15   4     2665.63     2764.69    422.66 o 
   6 -15   4       53.17      -86.16     86.16 o 
  -6 -14   4       22.41       43.39     38.90 o 
  -5 -14   4     1421.22     1436.42    224.26 o 
  -4 -14   4      102.07       95.93     23.17 o 
  -3 -14   4      617.73      624.34     68.94 o 
  -2 -14   4      730.48      653.03     71.59 o 
  -1 -14   4        8.85       84.12     32.42 o 
   0 -14   4     1708.17     1521.09    118.82 o 
   1 -14   4      150.56      129.08     46.19 o 
   2 -14   4      124.12      185.16     62.94 o 
   3 -14   4        8.00       93.12     40.75 o 
   4 -14   4     2473.88     2585.73    221.05 o 
   5 -14   4        3.89      310.22    136.88 o 
   6 -14   4      296.34      255.22    120.18 o 
  -7 -13   4        2.03       33.41     38.50 o 
  -6 -13   4      328.75      351.16    103.88 o 
  -5 -13   4        6.34       92.31     47.26 o 
  -4 -13   4     2857.42     2882.52    132.16 o 
  -3 -13   4      342.81      336.22     35.54 o 
  -2 -13   4     1195.41     1328.78    107.90 o 
  -1 -13   4       45.64       77.82     25.94 o 
   0 -13   4      182.92      176.34     74.88 o 
   1 -13   4     4684.83     4385.35    164.53 o 
   2 -13   4       14.96       51.84     29.17 o 
   3 -13   4     2166.66     2275.30    277.22 o 
   4 -13   4      134.92      126.39     61.49 o 
   5 -13   4     2374.81     2470.36    249.52 o 
   6 -13   4        1.64      -20.98     92.68 o 
   7 -13   4     1790.70     1847.47    278.65 o 
  -7 -12   4      116.95       38.90     44.81 o 
  -6 -12   4       57.04      191.47     78.01 o 
  -5 -12   4       36.29       24.74      9.20 o 
  -4 -12   4        3.93       43.92     21.74 o 
  -3 -12   4     1487.06     1545.44     77.75 o 
  -2 -12   4       12.71       37.93     27.28 o 
  -1 -12   4      115.53      128.69     45.19 o 
   0 -12   4     2822.60     2879.08     97.13 o 
   1 -12   4      224.61      209.63     70.44 o 
   2 -12   4     8969.35     8703.07    234.24 o 
   3 -12   4      281.88      199.32     59.62 o 
   4 -12   4      180.98      218.82     73.05 o 
   5 -12   4      365.09      315.76     71.02 o 
   6 -12   4       43.32      160.92     98.38 o 
   7 -12   4      412.25      814.15    217.74 o 
  -8 -11   4      740.28      337.31    201.04 o 
  -6 -11   4     1140.56     1284.89     87.51 o 
  -5 -11   4       60.07       68.72     21.92 o 
  -4 -11   4      712.65      779.69     73.20 o 
  -3 -11   4       87.09       89.54     21.86 o 
  -2 -11   4      515.47      595.57     64.39 o 
  -1 -11   4     1082.98      974.66     64.45 o 
   0 -11   4      168.45       94.93     35.35 o 
   1 -11   4     1856.23     1721.21     95.60 o 
   2 -11   4       36.01       90.66     44.39 o 
   3 -11   4     4082.67     4191.16    148.43 o 
   4 -11   4      100.08      178.79    113.56 o 
   5 -11   4     2639.91     2468.75    212.13 o 
   6 -11   4      219.04      555.26    175.17 o 
   7 -11   4      534.65      603.74    178.64 o 
   8 -11   4       38.30      140.34     95.73 o 
  -8 -10   4       16.56       19.76     30.96 o 
  -7 -10   4     3356.20     3392.05    336.90 o 
  -6 -10   4        2.25       28.57     15.40 o 
  -5 -10   4     3519.25     3559.69    196.84 o 
  -4 -10   4      195.38      200.93     30.41 o 
  -3 -10   4      470.09      419.04     55.10 o 
  -2 -10   4     2094.51     2104.75     75.09 o 
  -1 -10   4       11.93       72.11     26.67 o 
   0 -10   4     3771.49     3665.80    117.31 o 
   1 -10   4       14.01        9.64     35.57 o 
   2 -10   4     9162.34     9182.81    199.24 o 
   3 -10   4      261.08      189.98     49.01 o 
   4 -10   4     2758.76     2776.16    137.20 o 
   5 -10   4        0.10       28.08    114.17 o 
   6 -10   4     6475.61     6604.01    390.99 o 
   7 -10   4        0.11      192.28    135.25 o 
   8 -10   4     1109.39      966.71    184.14 o 
  -8  -9   4      626.44      418.38    191.27 o 
  -7  -9   4       50.87       49.30     16.18 o 
  -6  -9   4      818.80      733.20     70.51 o 
  -5  -9   4      573.81      559.86     63.78 o 
  -4  -9   4      224.26      203.06     38.74 o 
  -3  -9   4       15.82       76.32     25.76 o 
  -2  -9   4     1757.93     1811.98     69.35 o 
  -1  -9   4     9548.38     9341.06    140.88 o 
   0  -9   4      808.52      706.87     82.64 o 
   1  -9   4     2450.10     2364.78     85.88 o 
   2  -9   4       93.62       88.81     44.72 o 
   3  -9   4      532.97      641.51     60.39 o 
   4  -9   4       67.84       78.86     47.60 o 
   5  -9   4     1724.32     1791.68    228.24 o 
   6  -9   4      296.18      148.71     80.25 o 
   7  -9   4       35.78      246.87    147.88 o 
   8  -9   4      276.03      169.47     89.62 o 
   9  -9   4       15.50       36.05     81.07 o 
  -9  -8   4     1555.93     1721.79    522.47 o 
  -8  -8   4        9.99       98.99     63.55 o 
  -7  -8   4     1745.62     1757.60    137.42 o 
  -6  -8   4      560.93      483.81     50.94 o 
  -5  -8   4     1456.10     1353.94     97.37 o 
  -4  -8   4        4.10       63.57     25.87 o 
  -3  -8   4       48.65       88.92     32.02 o 
  -2  -8   4     1156.11     1244.20     63.96 o 
  -1  -8   4     1307.17     1266.56     81.38 o 
   0  -8   4     6423.42     6389.60     91.34 o 
   1  -8   4       12.20      129.60     32.93 o 
   2  -8   4    17612.26    18509.48    195.16 o 
   3  -8   4      261.25      320.35     46.64 o 
   4  -8   4     4666.51     4635.22    111.98 o 
   5  -8   4      505.09      482.74     76.41 o 
   6  -8   4      200.03      339.74    123.64 o 
   7  -8   4      137.65      166.21    102.25 o 
   8  -8   4       45.06      145.03    145.64 o 
   9  -8   4        8.11      125.07     92.48 o 
  -8  -7   4     2109.01     2231.66    328.55 o 
  -7  -7   4      102.36       59.26     24.64 o 
  -6  -7   4     1448.75     1548.11    110.29 o 
  -5  -7   4     2297.59     2264.76    107.28 o 
  -4  -7   4       65.52       81.87     26.84 o 
  -3  -7   4     8301.57     8645.98    198.46 o 
  -2  -7   4       50.80       48.18     29.22 o 
  -1  -7   4     8285.26     8189.63    143.74 o 
   0  -7   4        0.13       61.35     27.89 o 
   1  -7   4    11283.83    11550.99    212.03 o 
   2  -7   4      225.73      256.16     42.76 o 
   3  -7   4    28751.92    28847.96    259.39 o 
   4  -7   4      452.99      510.84     66.83 o 
   5  -7   4     3131.98     2844.10    104.17 o 
   6  -7   4       59.26      193.26     49.47 o 
   7  -7   4      750.13      842.46    158.67 o 
   8  -7   4       97.92      131.58     79.03 o 
   9  -7   4       16.36      124.05     91.66 o 
  -9  -6   4       42.20      119.97     64.57 o 
  -8  -6   4       12.58       96.80     37.40 o 
  -7  -6   4      782.01      632.76     67.49 o 
  -6  -6   4       12.61       41.35     17.48 o 
  -5  -6   4     1730.04     1634.97     78.68 o 
  -4  -6   4      106.26      136.96     39.65 o 
  -3  -6   4     4356.97     4289.22    140.29 o 
  -2  -6   4       88.17       66.45     16.07 o 
  -1  -6   4       97.40      166.32     30.31 o 
   0  -6   4     2596.68     2784.31     61.86 o 
   1  -6   4        3.78       53.57     22.53 o 
   2  -6   4      251.75      254.05     37.85 o 
   3  -6   4     1333.16     1140.99     66.69 o 
   4  -6   4     1848.56     1882.92     91.19 o 
   5  -6   4       96.87      119.88     46.92 o 
   6  -6   4      404.96      224.14     73.21 o 
   7  -6   4      452.50      572.17    124.66 o 
   8  -6   4      388.18      345.66    120.58 o 
   9  -6   4      452.56      314.50    153.58 o 
  -9  -5   4        0.12        5.77     24.68 o 
  -8  -5   4      339.47      263.21     86.82 o 
  -7  -5   4        1.41       10.06     17.35 o 
  -6  -5   4       13.80       67.59     25.56 o 
  -5  -5   4        3.70      106.65     29.06 o 
  -4  -5   4      198.03      176.47     29.36 o 
  -3  -5   4     7851.16     8099.26    128.08 o 
  -2  -5   4       91.38      120.94     29.14 o 
  -1  -5   4    36278.45    38531.82    383.61 o 
   0  -5   4        9.76       50.39     21.06 o 
   1  -5   4    37558.41    37789.38    414.42 o 
   2  -5   4        4.13       58.51     37.38 o 
   3  -5   4     8123.21     9152.40    149.15 o 
   4  -5   4       87.54      167.12     60.01 o 
   5  -5   4       78.44      165.27     41.35 o 
   6  -5   4        0.55       51.20     62.09 o 
   7  -5   4      714.55      853.67    174.97 o 
   8  -5   4      244.81      299.63    137.29 o 
   9  -5   4     1254.51     1446.81    250.74 o 
  10  -5   4      313.15      199.21     90.64 o 
  -9  -4   4      731.66      967.25    142.03 o 
  -8  -4   4      180.72      177.59     45.04 o 
  -7  -4   4      623.34      636.00     68.00 o 
  -6  -4   4      916.06      914.92    115.50 o 
  -5  -4   4       87.60      127.85     24.94 o 
  -4  -4   4      894.84      822.16     53.42 o 
  -3  -4   4     1330.43     1185.02     56.86 o 
  -2  -4   4    18689.34    20186.92    205.77 o 
  -1  -4   4      127.92       79.22     41.66 o 
   0  -4   4    52906.22    55301.41    224.75 o 
   1  -4   4      879.21      951.22     38.73 o 
   2  -4   4    15755.93    15849.12    163.90 o 
   3  -4   4     2436.31     2328.86     68.13 o 
   4  -4   4      483.85      424.98     41.43 o 
   5  -4   4       80.94       78.42     49.69 o 
   6  -4   4      232.77      246.46     60.71 o 
   7  -4   4       98.53       74.38     72.11 o 
   8  -4   4       78.02       68.44     86.57 o 
   9  -4   4      205.07      266.63    103.47 o 
  10  -4   4       18.13      220.19    111.21 o 
  -9  -3   4       46.43       30.35     59.48 o 
  -8  -3   4      516.65      457.73    114.40 o 
  -7  -3   4       42.47       40.45     16.91 o 
  -6  -3   4     6099.17     6021.56    306.76 o 
  -5  -3   4      948.27      869.59     99.30 o 
  -4  -3   4      448.07      432.34     48.56 o 
  -3  -3   4      840.63     1024.45     65.22 o 
  -2  -3   4      301.92      287.33     29.40 o 
  -1  -3   4      182.13      168.28     25.26 o 
   0  -3   4       15.82       21.92     19.22 o 
   1  -3   4    18135.88    18630.28    121.39 o 
   2  -3   4      484.75      514.38     40.94 o 
   3  -3   4     2073.77     2286.37     70.15 o 
   4  -3   4      485.76      401.53     49.67 o 
   5  -3   4      912.35      784.25     77.26 o 
   6  -3   4      364.96      369.99     54.70 o 
   7  -3   4     1175.82     1034.24    123.84 o 
   8  -3   4      716.29     1095.45    171.71 o 
  10  -3   4       36.81      101.64     79.85 o 
 -10  -2   4      206.71      139.94     53.57 o 
  -9  -2   4       34.67       46.85     50.52 o 
  -8  -2   4       36.69       78.36     27.84 o 
  -7  -2   4       71.08       70.34     25.05 o 
  -6  -2   4     1025.37      967.35    167.64 o 
  -5  -2   4      685.95      692.57    120.89 o 
  -4  -2   4    33717.73    35023.78    509.84 o 
  -3  -2   4      128.39      166.11     44.63 o 
  -2  -2   4    90081.91    94666.69    431.82 o 
  -1  -2   4       17.06       13.72     11.41 o 
   0  -2   4    22932.80    23514.10    106.10 o 
   1  -2   4      630.46      595.89     50.66 o 
   2  -2   4      424.84      447.24     37.51 o 
   3  -2   4      169.18      173.07     31.30 o 
   4  -2   4    13627.97    14214.87    194.97 o 
   5  -2   4      323.71      296.11     42.15 o 
   6  -2   4     6570.63     6391.73    259.19 o 
   7  -2   4      885.55      949.54     86.81 o 
   8  -2   4     1516.78     1929.97    183.32 o 
   9  -2   4     1456.83     1657.22    221.00 o 
  10  -2   4        4.22       50.72     89.01 o 
 -10  -1   4      919.21     1256.77    394.34 o 
  -9  -1   4      471.02      571.35    105.51 o 
  -8  -1   4      345.93      237.55     79.85 o 
  -7  -1   4      532.65      529.46     62.24 o 
  -6  -1   4        1.04      101.99     43.03 o 
  -5  -1   4     3589.18     3451.28    141.70 o 
  -4  -1   4        5.64       50.25     23.98 o 
  -3  -1   4    12952.96    12824.57    308.29 o 
  -2  -1   4      193.10      182.66     23.77 o 
  -1  -1   4     1664.07     1325.63     55.86 o 
   0  -1   4       37.99      130.02     22.03 o 
   1  -1   4      113.10      270.72     39.12 o 
   2  -1   4      604.56      570.56     69.27 o 
   3  -1   4     1550.41     1661.03     58.51 o 
   4  -1   4      585.97      632.92     55.56 o 
   5  -1   4     1267.17     1252.62     86.84 o 
   6  -1   4      191.90      192.52     47.74 o 
   7  -1   4      806.45      730.05     72.38 o 
   8  -1   4      354.71      345.98     71.97 o 
   9  -1   4        0.45       97.36     85.35 o 
  10  -1   4     1366.89     1808.36    288.83 o 
 -10   0   4        2.97       76.79     83.11 o 
  -9   0   4     2230.93     1938.93    428.16 o 
  -8   0   4       56.29       52.71     37.29 o 
  -7   0   4      413.15      461.75     67.55 o 
  -6   0   4     1264.00     1337.60    130.02 o 
  -5   0   4      590.44      568.80     66.47 o 
  -4   0   4     6153.85     6098.43    188.79 o 
  -3   0   4       49.63       38.44     31.06 o 
  -2   0   4    14222.98    14750.38    105.00 o 
  -1   0   4       11.85       65.55     45.00 o 
   0   0   4    19056.27    19346.50    159.79 o 
   1   0   4     1025.04      903.20     36.38 o 
   2   0   4    14079.92    14372.09    153.26 o 
   3   0   4      195.90      269.43     33.39 o 
   4   0   4     2429.27     2660.68     67.48 o 
   5   0   4       19.25       86.91     34.34 o 
   6   0   4      121.64      162.55     37.98 o 
   7   0   4        7.09       71.92     42.20 o 
   8   0   4      779.76      888.42    104.35 o 
   9   0   4       71.41      152.97     89.42 o 
  10   0   4       41.17      -14.87     91.05 o 
 -10   1   4       17.88      117.94     72.92 o 
  -9   1   4        1.03       -1.63     59.88 o 
  -8   1   4      202.12      173.49     36.95 o 
  -7   1   4     1269.91     1020.55    106.81 o 
  -6   1   4      456.24      352.63     48.62 o 
  -5   1   4    31043.51    30696.94    845.01 o 
  -4   1   4        5.69       60.83     37.24 o 
  -3   1   4    40286.83    41431.17   1558.74 o 
  -2   1   4      365.08      371.65     39.05 o 
  -1   1   4      631.92      868.87     55.81 o 
   0   1   4       77.55       64.09     20.76 o 
   1   1   4    29231.37    29095.00    298.30 o 
   2   1   4      195.24      196.32     29.42 o 
   3   1   4     4508.00     4371.88    147.98 o 
   4   1   4     1550.86     1516.05     82.70 o 
   5   1   4     9203.11     9161.50    140.76 o 
   6   1   4     5449.63     5434.40    114.37 o 
   7   1   4      330.10      405.04     81.93 o 
   8   1   4     1713.94     2157.60    220.80 o 
   9   1   4      179.53      147.80     65.34 o 
  10   1   4       87.08      173.14    131.38 o 
 -10   2   4       93.01      274.17    109.18 o 
  -9   2   4        1.08      132.60     83.92 o 
  -8   2   4      157.99      203.36    138.20 o 
  -7   2   4       59.54       57.29     24.92 o 
  -6   2   4       49.47       95.34     30.20 o 
  -5   2   4        5.98       16.80     32.52 o 
  -4   2   4    10494.11    10239.19    280.89 o 
  -3   2   4      394.14      410.72     50.69 o 
  -2   2   4      600.91      642.60     62.02 o 
  -1   2   4       87.01      146.12     36.77 o 
   0   2   4     6037.64     5719.87     92.88 o 
   1   2   4       62.65       61.71     25.43 o 
   2   2   4    10322.61    10300.90    160.05 o 
   3   2   4      149.84      184.18     28.36 o 
   4   2   4     3335.09     3344.89     67.42 o 
   5   2   4     1734.84     1641.34    104.16 o 
   6   2   4      202.26      152.18     69.27 o 
   7   2   4     1453.99     1550.60    187.07 o 
   8   2   4       20.18      178.91     63.86 o 
   9   2   4      697.31      834.76    261.03 o 
  10   2   4      420.62      471.14    177.62 o 
 -10   3   4      483.79      532.04    181.90 o 
  -9   3   4      382.15      353.00    118.34 o 
  -8   3   4      521.31      738.38    159.69 o 
  -7   3   4      470.38      376.64     70.74 o 
  -6   3   4       19.35       38.14     29.27 o 
  -5   3   4        6.36       20.98     36.00 o 
  -4   3   4       37.41       88.13     38.37 o 
  -3   3   4      319.58      239.23     94.21 o 
  -2   3   4       42.38       61.46     32.39 o 
  -1   3   4    27837.65    28292.37    360.02 o 
   0   3   4       29.19       70.00     39.15 o 
   2   3   4     2304.25     1442.94     95.94 o 
   3   3   4      500.77      469.10     39.34 o 
   4   3   4      493.16      530.34     48.52 o 
   5   3   4       67.53       69.07     23.28 o 
   6   3   4        4.52      100.04     41.93 o 
   7   3   4       21.06      112.32     43.27 o 
   8   3   4       35.62       45.90     52.59 o 
   9   3   4      158.91      272.64     89.11 o 
  10   3   4      304.92      375.81    126.90 o 
  -9   4   4       88.65      408.81    141.77 o 
  -8   4   4     1502.98     1519.53    168.04 o 
  -7   4   4        3.25       -4.05     27.11 o 
  -6   4   4     3428.96     3290.02    251.53 o 
  -5   4   4      570.62      582.80     63.32 o 
  -4   4   4     2219.81     1809.61    242.49 o 
  -3   4   4        1.09       29.23     35.49 o 
  -2   4   4    16265.01    15920.18    156.64 o 
  -1   4   4        0.48       46.43     61.92 o 
   0   4   4     7929.57     8572.94    365.42 o 
   1   4   4    14509.57    14322.62    115.91 o 
   2   4   4     3707.56     3825.21     87.17 o 
   3   4   4     6601.55     6196.60     97.49 o 
   4   4   4      574.12      568.57     49.60 o 
   5   4   4     5156.76     5190.60    104.27 o 
   6   4   4        0.86       75.95     31.62 o 
   7   4   4     1961.25     1949.13    150.55 o 
   8   4   4     1000.85      875.46    138.10 o 
   9   4   4      288.81      190.30     63.48 o 
  10   4   4        4.88       36.05     79.44 o 
  -9   5   4        2.29       22.41     61.72 o 
  -8   5   4      138.21      201.86     83.31 o 
  -7   5   4        4.47       25.61     22.72 o 
  -6   5   4       24.02       89.32     43.13 o 
  -5   5   4     1979.36     2025.31    123.87 o 
  -4   5   4       24.47       55.91     55.91 o 
  -3   5   4    31048.54    33726.72    488.45 o 
  -2   5   4      236.87      330.35     52.29 o 
  -1   5   4     2826.35     2846.59    114.48 o 
   0   5   4      558.17      474.57     72.82 o 
   2   5   4      263.60      220.93     26.25 o 
   3   5   4      555.03      447.89     44.89 o 
   4   5   4      140.72      114.24     23.61 o 
   5   5   4       30.34       68.02     31.54 o 
   6   5   4     5417.44     5208.93    118.14 o 
   7   5   4      392.14      395.90     56.96 o 
   8   5   4     1765.65     1845.88    151.87 o 
   9   5   4      432.52      606.61    178.94 o 
  10   5   4       46.49      150.32    100.22 o 
  -9   6   4       43.51       -3.26     65.79 o 
  -8   6   4      251.42      559.74    166.62 o 
  -7   6   4        4.61       56.65     35.28 o 
  -6   6   4      147.68      120.90     39.54 o 
  -5   6   4       24.97       74.53     39.39 o 
  -4   6   4    14381.61    15116.47    315.11 o 
  -3   6   4      233.66      215.27    104.19 o 
  -2   6   4    30298.29    31225.24    393.17 o 
  -1   6   4      165.08      131.43    101.44 o 
   0   6   4     8435.63     8216.78    179.55 o 
   1   6   4     1339.04     1257.67    123.95 o 
   2   6   4    15063.89    15270.15    113.95 o 
   3   6   4       95.67       90.03     15.91 o 
   4   6   4      215.96      234.91     28.66 o 
   5   6   4       37.33       55.87     27.72 o 
   6   6   4       79.54      111.49     47.59 o 
   7   6   4      782.76      762.23    184.94 o 
   8   6   4      286.22      231.37     70.58 o 
   9   6   4     1032.92     1074.67    282.31 o 
  10   6   4        3.35      157.86    101.64 o 
  -9   7   4      408.21      594.78    173.54 o 
  -8   7   4       40.52       63.55     69.46 o 
  -7   7   4     2195.07     1908.78    176.40 o 
  -6   7   4       14.63       99.02     38.10 o 
  -5   7   4     4683.19     4796.74    149.22 o 
  -4   7   4        0.86       97.33     40.70 o 
  -3   7   4       89.56      110.48     39.01 o 
  -2   7   4       14.26       46.80     40.46 o 
  -1   7   4       23.42        3.89     38.13 o 
   0   7   4      417.75      318.52     48.84 o 
   1   7   4      767.70     1031.25     84.26 o 
   2   7   4     5763.46     5615.94    110.15 o 
   3   7   4     1597.22     1547.98     83.46 o 
   4   7   4     2093.70     2075.28     86.32 o 
   5   7   4     3774.74     3903.40    129.13 o 
   6   7   4     1061.85     1131.41     91.05 o 
   7   7   4      500.21      449.43     72.48 o 
   8   7   4       14.21       69.98     31.97 o 
   9   7   4       13.47       30.76     33.00 o 
  10   7   4      116.32      317.15    137.69 o 
  -9   8   4       43.46       15.07     68.24 o 
  -8   8   4      340.39      449.54    153.58 o 
  -7   8   4        0.47        3.26     76.18 o 
  -6   8   4     1149.60     1185.58    261.33 o 
  -5   8   4      114.81       80.59     27.35 o 
  -4   8   4     4369.66     4524.95    118.35 o 
  -3   8   4       81.09      144.44     39.51 o 
  -2   8   4      588.68      643.12     68.76 o 
  -1   8   4        2.92        7.27     45.62 o 
   0   8   4     3720.20     4015.23    157.66 o 
   1   8   4        4.96      -48.27     48.27 o 
   2   8   4    13369.34    14217.12    136.18 o 
   3   8   4      561.09      376.38     59.54 o 
   4   8   4      412.81      450.84     89.73 o 
   5   8   4     2964.56     2744.96    221.62 o 
   6   8   4      805.11      838.14     57.82 o 
   7   8   4     3112.16     3053.51    131.93 o 
   8   8   4      446.91      458.45    137.80 o 
   9   8   4       86.71       89.42     46.65 o 
  -8   9   4        0.02        4.48     63.55 o 
  -7   9   4     3951.17     3511.21    313.07 o 
  -6   9   4      310.57      374.99    115.29 o 
  -4   9   4      904.37      955.90    117.30 o 
  -3   9   4    14872.33    13603.21    233.16 o 
  -2   9   4      324.25      334.34     88.37 o 
  -1   9   4     6728.51     6172.60    134.68 o 
   0   9   4       41.53       20.76     32.84 o 
   1   9   4     4196.81     4584.08    141.78 o 
   2   9   4       63.11       96.28     51.92 o 
   3   9   4     5379.64     5154.79    123.75 o 
   4   9   4     1501.43     1451.04    107.55 o 
   5   9   4      962.54      929.93    105.64 o 
   6   9   4     1514.91     1492.35    131.60 o 
   7   9   4       57.96       62.17     45.36 o 
   8   9   4      587.22      617.35     82.26 o 
   9   9   4        4.76       31.78     47.05 o 
  10   9   4        2.51       78.22     45.22 o 
  -8  10   4      532.88      504.34    175.38 o 
  -7  10   4        0.44       52.14     79.24 o 
  -6  10   4     1513.24     1499.36    200.84 o 
  -5  10   4        0.28       55.44     74.76 o 
  -4  10   4      162.89      194.26     55.57 o 
  -3  10   4        5.89       79.14     40.89 o 
  -2  10   4     2260.60     2235.57    109.44 o 
  -1  10   4       78.40      108.00     41.78 o 
   0  10   4     2035.92     2243.45    106.49 o 
   1  10   4      963.78      918.66     68.78 o 
   2  10   4     1306.37     1241.32     72.44 o 
   3  10   4     8005.57     8380.68    172.53 o 
   4  10   4      623.01      614.88     70.96 o 
   5  10   4      289.61      328.73     68.48 o 
   6  10   4      457.95      525.89     81.16 o 
   7  10   4       84.91        3.67     67.83 o 
   8  10   4       31.08      196.56     85.14 o 
   9  10   4        3.00       65.38     51.53 o 
  -8  11   4      115.35      139.94     88.81 o 
  -7  11   4     1238.09     1146.37    167.43 o 
  -6  11   4       24.17       -0.61     76.99 o 
  -5  11   4      182.68      424.69    146.66 o 
  -4  11   4      205.95      269.74     68.40 o 
  -3  11   4      318.22      361.46     59.98 o 
  -2  11   4       62.36       84.16     43.25 o 
  -1  11   4       92.96       14.80     43.85 o 
   0  11   4      528.46      499.74     53.35 o 
   1  11   4      343.00      292.79     49.52 o 
   2  11   4     2099.64     2181.96    105.04 o 
   3  11   4      374.58      440.04     87.54 o 
   4  11   4     6113.47     5876.59    503.52 o 
   5  11   4      395.09      530.60     80.60 o 
   6  11   4      405.19      391.72     76.38 o 
   7  11   4       47.71      147.68     74.96 o 
   8  11   4        1.41      111.83     73.53 o 
   9  11   4        1.85      148.49     67.22 o 
  -8  12   4     1076.44      913.96    250.54 o 
  -7  12   4      571.26      568.50    125.68 o 
  -6  12   4     2513.14     2241.61    217.74 o 
  -5  12   4      656.74      752.23    147.27 o 
  -4  12   4     3443.82     3097.82    200.16 o 
  -3  12   4       49.95      196.26     56.02 o 
  -2  12   4     2653.76     2111.95    176.94 o 
  -1  12   4      213.15      273.81     60.82 o 
   0  12   4      748.30      803.23     86.26 o 
   1  12   4      753.09      784.19     51.92 o 
   2  12   4     1775.70     1867.06    114.92 o 
   3  12   4     1404.44     1284.12     96.04 o 
   4  12   4       88.42      115.88     71.60 o 
   5  12   4     1422.42     1291.77    146.44 o 
   6  12   4       55.23      136.14     59.48 o 
   7  12   4      178.22      152.56     82.70 o 
   8  12   4      298.32      329.37    108.97 o 
   9  12   4       15.24      149.10     69.66 o 
  -8  13   4       39.65      114.68     79.03 o 
  -7  13   4       74.10       69.25     90.64 o 
  -6  13   4        0.25       64.98     53.98 o 
  -5  13   4      828.13      579.50    126.49 o 
  -4  13   4       53.47       99.40     90.03 o 
  -3  13   4     2499.71     2127.03    123.45 o 
  -2  13   4        0.92       96.30     51.05 o 
  -1  13   4     4471.63     4708.69    238.37 o 
   0  13   4     1576.84     1452.08    147.01 o 
   1  13   4      834.12      759.45     74.10 o 
   2  13   4      900.52      958.00     68.40 o 
   3  13   4      545.69      447.98     99.33 o 
   4  13   4     2260.05     1906.46    157.33 o 
   5  13   4       75.03       76.53     63.35 o 
   6  13   4        2.10       22.61     70.27 o 
   7  13   4       39.78      133.21     76.18 o 
   8  13   4        3.30       54.59     68.03 o 
  -7  14   4        9.77       14.67     69.87 o 
  -6  14   4      334.86      198.39    106.53 o 
  -5  14   4      206.43      312.66    135.05 o 
  -4  14   4        6.26       59.07     76.38 o 
  -3  14   4       75.10      135.36     55.01 o 
  -2  14   4      698.63      593.17     71.77 o 
  -1  14   4      248.43      157.93     63.36 o 
   0  14   4      175.15      242.16     62.52 o 
   1  14   4     2394.04     2517.21    131.91 o 
   2  14   4      650.47      728.76     99.32 o 
   3  14   4     1244.86     1104.04    111.67 o 
   4  14   4       23.08      117.09     38.44 o 
   5  14   4      179.25       74.35     74.96 o 
   6  14   4       61.47       65.38     77.20 o 
   7  14   4      101.01      -20.98     62.94 o 
   8  14   4       17.90      107.34     65.59 o 
  -7  15   4      326.83      172.12     82.49 o 
  -6  15   4      262.59      304.11    149.30 o 
  -5  15   4      250.98      233.43    120.58 o 
  -4  15   4        8.87      216.12    135.25 o 
  -3  15   4       72.88      163.56     78.83 o 
  -2  15   4       62.15      188.73     73.12 o 
  -1  15   4      957.78      924.02    199.11 o 
   0  15   4     1111.44      961.13    110.59 o 
   1  15   4      307.38      244.44    100.32 o 
   2  15   4      549.00      531.52     64.99 o 
   3  15   4      233.58      302.72     42.80 o 
   4  15   4      249.09      204.10     81.48 o 
   5  15   4     1155.41     1363.50    171.71 o 
   6  15   4        4.24       95.33     68.03 o 
   7  15   4      516.64      498.23    168.45 o 
   8  15   4        0.67      229.15    109.38 o 
  -6  16   4      108.07      210.00    124.05 o 
  -5  16   4       24.26      134.03     93.09 o 
  -4  16   4       39.47      145.64    102.86 o 
  -3  16   4       17.46       98.59     84.94 o 
  -2  16   4      385.03      337.01     83.61 o 
  -1  16   4      678.38      698.31     90.31 o 
   0  16   4      681.09      604.50     80.66 o 
   1  16   4      481.54      595.80     83.22 o 
   2  16   4       81.72      139.27    100.83 o 
   3  16   4      119.89      116.92     64.67 o 
   4  16   4      173.32      500.47    138.51 o 
   5  16   4       23.47       40.13     73.94 o 
   6  16   4      824.60     1120.70    200.02 o 
   7  16   4       64.07      143.60     71.90 o 
  -5  17   4      299.44      333.24    141.36 o 
  -4  17   4       16.41       72.72     78.42 o 
  -3  17   4      220.03      107.75     96.55 o 
  -2  17   4      191.32      328.55    126.08 o 
  -1  17   4      103.49      111.31     29.69 o 
   0  17   4      849.53     1051.46    112.85 o 
   1  17   4       30.30      127.80     60.64 o 
   2  17   4      241.59      309.99    120.69 o 
   3  17   4       79.71       81.00    111.62 o 
   4  17   4       52.82      243.00    116.92 o 
   5  17   4       33.06       89.83     65.18 o 
   6  17   4      279.52      385.18    145.23 o 
   7  17   4        1.70       -1.02     56.83 o 
  -5  18   4       14.01      -54.18     87.38 o 
  -4  18   4      108.63      220.39     87.99 o 
  -3  18   4      186.22      315.11    136.47 o 
  -2  18   4        9.35      -57.03     76.38 o 
  -1  18   4      170.83      164.84     54.63 o 
   0  18   4      340.84      491.75    102.55 o 
   1  18   4      377.66      433.41     83.01 o 
   2  18   4     2111.06     2489.10    166.76 o 
   3  18   4       18.25      178.64     88.20 o 
   4  18   4      535.26      525.52    183.52 o 
   5  18   4       71.91      120.58     75.16 o 
   6  18   4       10.14      115.08     81.07 o 
  -4  19   4      141.40      234.24     98.38 o 
  -3  19   4       93.76       58.46    125.47 o 
  -2  19   4      155.29      105.10     91.05 o 
  -1  19   4       11.74       99.60     52.76 o 
   0  19   4      119.62      140.77     56.83 o 
   1  19   4       19.57       67.65     39.52 o 
   2  19   4       91.95      132.19    103.27 o 
   3  19   4      170.48      221.41     97.36 o 
   4  19   4       84.67      180.06     84.74 o 
   5  19   4      227.76      304.72    133.42 o 
  -3  20   4       39.25      116.51     87.18 o 
  -2  20   4       23.39       67.42     90.23 o 
  -1  20   4      112.63       54.59     77.20 o 
   0  20   4       36.72        0.00     74.14 o 
   1  20   4      269.47      236.48     98.59 o 
   2  20   4       80.14      203.89     86.57 o 
   3  20   4       76.00      131.79     85.96 o 
   4  20   4        8.81      121.40     76.79 o 
  -1  21   4      349.82      606.79    174.77 o 
   0  21   4       51.80       15.68     78.62 o 
   1  21   4     1490.18     1863.77    286.59 o 
   2  21   4      299.24      223.24    111.01 o 
  -2 -18   5       35.06       64.77     51.13 o 
  -1 -18   5       18.63      155.42     91.25 o 
   0 -18   5      196.94      130.36     79.03 o 
   1 -18   5        6.79      138.92     86.77 o 
   2 -18   5      903.71      842.26    270.91 o 
  -3 -17   5       72.46       51.33     51.33 o 
  -2 -17   5      108.18      197.58     77.20 o 
  -1 -17   5       18.76        5.07     28.88 o 
   0 -17   5      262.07      228.08     64.03 o 
   1 -17   5      214.03      212.04     61.88 o 
   2 -17   5       88.09      226.65     82.19 o 
   3 -17   5      778.44      629.40    164.79 o 
   4 -17   5        1.99       -9.17     70.88 o 
  -4 -16   5      252.67      178.64     46.03 o 
  -3 -16   5      676.13      405.14    221.00 o 
  -2 -16   5      150.05      311.96     66.05 o 
  -1 -16   5       34.42       34.73     32.46 o 
   0 -16   5     1634.24     1410.72    149.85 o 
   1 -16   5      243.79      117.12     75.77 o 
   2 -16   5       35.98       23.74     43.57 o 
   3 -16   5       73.21      128.36     57.28 o 
   4 -16   5       84.90      100.62     96.75 o 
   5 -16   5       97.84      158.67     84.53 o 
  -5 -15   5        0.94       81.88     55.40 o 
  -4 -15   5       55.92      157.45     68.24 o 
  -3 -15   5      167.72      185.37     42.41 o 
  -2 -15   5        3.50       81.31     26.96 o 
  -1 -15   5     2906.09     2919.64    195.92 o 
   0 -15   5     1105.85     1243.92     99.27 o 
   1 -15   5     4164.18     3636.20    203.01 o 
   2 -15   5       30.55       44.73     64.06 o 
   3 -15   5       58.38      114.70     62.53 o 
   4 -15   5      153.33      173.16     67.37 o 
   5 -15   5      175.67      180.06     67.01 o 
  -6 -14   5      142.06      133.62    133.62 o 
  -5 -14   5        0.98       57.03     61.11 o 
  -4 -14   5      231.54      180.68     43.79 o 
  -3 -14   5     1105.83     1008.42    106.90 o 
  -2 -14   5      305.42      327.12     78.44 o 
  -1 -14   5     1312.03     1115.44    111.30 o 
   0 -14   5     2551.23     2466.06    125.25 o 
   1 -14   5      167.78      178.93     57.86 o 
   2 -14   5      593.39      562.82     99.53 o 
   3 -14   5        0.68       30.48     55.55 o 
   4 -14   5     1956.30     1979.50    208.30 o 
   5 -14   5       16.85      118.26     53.10 o 
   6 -14   5      184.47      133.62    151.14 o 
  -6 -13   5      415.62      440.99    145.23 o 
  -5 -13   5      198.67      186.78     75.57 o 
  -4 -13   5       62.57       72.65     24.04 o 
  -3 -13   5     1127.18     1030.04     78.55 o 
  -2 -13   5       28.70       31.10     26.62 o 
  -1 -13   5      931.73      891.10     68.41 o 
   0 -13   5        7.90       77.44     23.15 o 
   1 -13   5      683.25      619.19     69.59 o 
   2 -13   5      208.76      167.38     38.72 o 
   3 -13   5      291.73      295.45     60.05 o 
   4 -13   5       17.47      154.00     69.59 o 
   5 -13   5      146.95      170.89     62.86 o 
   6 -13   5       15.77       54.18     92.07 o 
   7 -13   5       76.20      145.84    110.20 o 
  -7 -12   5      140.74       48.89     56.42 o 
  -6 -12   5        1.78       33.61     44.61 o 
  -5 -12   5      156.09      169.30     34.62 o 
  -4 -12   5     1386.20     1468.54    110.05 o 
  -3 -12   5      759.26      837.96     63.68 o 
  -2 -12   5     3978.19     3944.86    147.04 o 
  -1 -12   5      405.75      389.30     51.80 o 
   0 -12   5      998.31     1104.92     78.25 o 
   1 -12   5     1109.09     1048.85     78.61 o 
   2 -12   5       78.15      190.53     51.60 o 
   3 -12   5       62.20      103.80     40.69 o 
   4 -12   5      169.96      197.58     60.53 o 
   5 -12   5       15.52      132.33     37.65 o 
   6 -12   5        3.32      115.85     57.90 o 
   7 -12   5      845.41      968.14    189.84 o 
  -7 -11   5      400.93      276.20    151.55 o 
  -6 -11   5       85.74      185.97     75.37 o 
  -5 -11   5       49.31       87.51     29.47 o 
  -4 -11   5       12.44       23.13     22.69 o 
  -3 -11   5     1118.33     1137.30     79.78 o 
  -2 -11   5      715.14      771.73     67.30 o 
  -1 -11   5     1266.13     1274.76    109.34 o 
   0 -11   5      732.52      700.90     59.66 o 
   1 -11   5     2682.46     2820.78    100.44 o 
   2 -11   5      589.25      658.35     64.23 o 
   3 -11   5      338.70      341.86     91.38 o 
   4 -11   5      203.37      330.84     79.01 o 
   5 -11   5       95.78      209.23     64.47 o 
   6 -11   5       60.34      137.02     65.49 o 
   7 -11   5       53.29       38.70     88.40 o 
   8 -11   5      222.69      230.17    123.84 o 
  -7 -10   5     1038.73      790.93    258.08 o 
  -6 -10   5      389.50      431.69     65.58 o 
  -5 -10   5        2.38       39.00     25.66 o 
  -4 -10   5     1039.29      982.75     88.08 o 
  -3 -10   5       97.49       72.48     27.17 o 
  -2 -10   5      744.58      865.20     55.90 o 
  -1 -10   5        3.20       71.15     34.63 o 
   0 -10   5      306.31      344.49     41.74 o 
   1 -10   5      212.12      235.59     38.23 o 
   2 -10   5       45.97       66.54     41.49 o 
   3 -10   5      139.97       94.28     47.30 o 
   4 -10   5       50.09       93.93     32.65 o 
   5 -10   5      162.84      108.04     40.27 o 
   6 -10   5      178.37      163.39     64.47 o 
   7 -10   5      131.18      172.73     98.59 o 
  -8  -9   5       66.56       28.92     34.63 o 
  -7  -9   5      246.39      182.51     96.96 o 
  -6  -9   5     1283.15     1129.88    119.02 o 
  -5  -9   5     1288.01     1442.27    102.53 o 
  -4  -9   5     1065.30     1143.35     79.20 o 
  -3  -9   5      973.31     1021.28     59.11 o 
  -2  -9   5     1410.33     1424.98     60.88 o 
  -1  -9   5     1651.81     1600.67     65.36 o 
   0  -9   5      777.87      839.09     56.12 o 
   1  -9   5      480.60      494.63     58.43 o 
   2  -9   5      294.77      261.08     69.35 o 
   3  -9   5      422.21      385.05     84.67 o 
   4  -9   5       88.44      139.64     42.31 o 
   5  -9   5       37.87      126.22     62.53 o 
   6  -9   5     1706.92     2026.82    172.59 o 
   7  -9   5       49.38       75.37     84.12 o 
   8  -9   5     1514.71     1474.51    252.17 o 
   9  -9   5       33.25       40.13     89.01 o 
  -8  -8   5      148.11      253.39     94.51 o 
  -7  -8   5       41.93        1.87     16.93 o 
  -6  -8   5      464.00      432.68     50.88 o 
  -5  -8   5      645.30      620.31     54.83 o 
  -4  -8   5       15.20       56.34     22.69 o 
  -3  -8   5        6.31       32.57     22.38 o 
  -2  -8   5     2413.37     2428.63     85.33 o 
  -1  -8   5     2959.64     3177.96    101.35 o 
   0  -8   5     3242.85     3144.86    100.43 o 
   1  -8   5      306.08      362.42     49.14 o 
   2  -8   5      144.09      271.35     55.37 o 
   3  -8   5      325.61      329.94     54.63 o 
   4  -8   5        4.23       56.67     35.36 o 
   5  -8   5     1011.22      887.50     81.45 o 
   6  -8   5      354.14      240.64     63.12 o 
   7  -8   5      387.65      494.34    103.68 o 
   8  -8   5      171.57      383.35    151.95 o 
   9  -8   5      202.38      251.56    110.60 o 
  -8  -7   5       20.71       49.06     32.49 o 
  -7  -7   5      449.72      381.07     57.17 o 
  -6  -7   5     1142.65     1168.17     95.56 o 
  -5  -7   5      650.78      601.42     59.27 o 
  -4  -7   5       81.91      128.86     30.27 o 
  -3  -7   5        3.44       54.56     23.10 o 
  -2  -7   5      599.99      560.62     34.45 o 
  -1  -7   5     1780.36     1746.53     51.69 o 
   0  -7   5      677.25      742.09     67.41 o 
   1  -7   5      275.25      296.24     42.09 o 
   2  -7   5      147.96      185.86     37.43 o 
   3  -7   5      448.75      465.78     48.29 o 
   4  -7   5      492.45      527.57     95.32 o 
   5  -7   5       46.06       21.11     42.82 o 
   6  -7   5       11.74       69.31     51.73 o 
   7  -7   5      526.52      428.30     84.89 o 
   8  -7   5        5.44       11.41     79.85 o 
   9  -7   5      490.89      520.02    161.73 o 
  -9  -6   5        0.34       54.59     54.39 o 
  -8  -6   5       21.70       31.49     28.14 o 
  -7  -6   5       57.32       72.10     44.89 o 
  -6  -6   5      412.76      431.24     64.90 o 
  -5  -6   5     4728.13     5115.96    130.17 o 
  -4  -6   5      234.40      232.63     46.46 o 
  -3  -6   5     5789.37     6087.88    175.38 o 
  -2  -6   5       17.69       73.14     20.92 o 
  -1  -6   5      660.90      615.16     50.77 o 
   0  -6   5       48.02       42.82     22.87 o 
   1  -6   5      218.09      175.25     32.75 o 
   2  -6   5      132.35      223.20     40.06 o 
   3  -6   5      760.06      751.57     55.89 o 
   4  -6   5      190.37      253.88     48.82 o 
   5  -6   5      817.96      846.81     80.03 o 
   6  -6   5     1466.35     1177.50    121.66 o 
   7  -6   5     1580.25     1659.63    179.25 o 
   8  -6   5      810.07      888.70    200.63 o 
   9  -6   5      235.66      244.22    147.68 o 
  -9  -5   5       28.56      127.45     47.00 o 
  -8  -5   5      378.17      287.03     75.38 o 
  -7  -5   5      111.48      135.10     44.84 o 
  -6  -5   5       39.71       62.49     27.10 o 
  -5  -5   5     3140.18     3180.32     96.57 o 
  -4  -5   5       76.94       77.59     23.02 o 
  -3  -5   5     4916.27     5080.14    222.60 o 
  -2  -5   5     1438.34     1516.48     50.35 o 
  -1  -5   5     1409.18     1243.02     48.13 o 
   0  -5   5     1058.99     1106.88     45.87 o 
   1  -5   5     1150.60     1172.75     70.56 o 
   2  -5   5       10.79       49.31     37.92 o 
   3  -5   5     1224.89     1336.69     70.44 o 
   4  -5   5     1009.24     1001.46     68.66 o 
   5  -5   5      272.19      186.49     50.73 o 
   6  -5   5      532.96      500.88    113.93 o 
   7  -5   5     1525.95     1778.73    218.20 o 
   8  -5   5       40.73      -29.54     90.64 o 
   9  -5   5     2016.62     2085.99    334.26 o 
  10  -5   5       92.55      122.21     80.05 o 
  -9  -4   5        0.78       89.59     47.33 o 
  -8  -4   5      267.65      169.38     36.29 o 
  -7  -4   5        2.03       42.23     28.17 o 
  -6  -4   5      392.71      483.81    108.03 o 
  -5  -4   5      156.16      175.04     34.00 o 
  -4  -4   5       22.38       55.27     19.66 o 
  -3  -4   5     2201.69     2273.11     44.10 o 
  -2  -4   5      336.82      296.92     49.45 o 
  -1  -4   5    11420.33    11659.31    115.63 o 
   0  -4   5      922.99      859.51     53.92 o 
   1  -4   5       60.99       89.44     25.78 o 
   2  -4   5     1822.61     1911.88     69.05 o 
   3  -4   5     1005.58     1004.70     66.72 o 
   4  -4   5     2611.83     2660.16    131.27 o 
   5  -4   5      483.34      499.35     71.01 o 
   6  -4   5       10.15      130.55     32.41 o 
   7  -4   5      147.07      119.19     79.98 o 
   8  -4   5      711.50      643.46    150.93 o 
   9  -4   5      579.32      759.97    208.58 o 
  10  -4   5      250.03      174.97     82.09 o 
  -9  -3   5      121.01      189.43     64.57 o 
  -8  -3   5       79.62       71.60     25.61 o 
  -7  -3   5      518.65      463.29     59.06 o 
  -6  -3   5     3168.62     3488.36    105.38 o 
  -5  -3   5      821.55      861.61     54.85 o 
  -4  -3   5     1092.92     1102.60     70.60 o 
  -3  -3   5     2530.02     2598.12     72.47 o 
  -2  -3   5     6547.82     6816.76     86.44 o 
  -1  -3   5     1903.51     1938.48     53.19 o 
   0  -3   5      207.36      299.41     50.82 o 
   1  -3   5       42.21       64.93     27.50 o 
   2  -3   5      117.13       92.03     30.48 o 
   3  -3   5      968.19      819.53     66.34 o 
   4  -3   5      377.52      347.63     55.53 o 
   5  -3   5     2173.22     1870.87    109.97 o 
   6  -3   5      315.33      325.09     50.29 o 
   7  -3   5      865.31     1015.77    100.64 o 
   8  -3   5       13.68       55.61     85.14 o 
   9  -3   5       57.30      193.71     99.20 o 
  10  -3   5      146.11      161.12     86.36 o 
  -9  -2   5      515.18      463.19    150.32 o 
  -8  -2   5      190.16      122.84     57.52 o 
  -7  -2   5      221.10      142.94     89.11 o 
  -6  -2   5     6718.41     6956.04    202.84 o 
  -5  -2   5     2527.41     2525.00    127.35 o 
  -4  -2   5      364.29      329.65     43.15 o 
  -3  -2   5     1347.73     1321.05     51.12 o 
  -2  -2   5      105.64      102.32     19.67 o 
  -1  -2   5      508.60      467.01     37.65 o 
   0  -2   5     4526.90     4529.72     72.32 o 
   1  -2   5      114.60      163.89     45.08 o 
   2  -2   5      768.21      707.15     76.61 o 
   3  -2   5      789.34      832.96     67.01 o 
   4  -2   5     3255.78     3138.78     92.74 o 
   5  -2   5       89.77       55.47     22.28 o 
   6  -2   5     6618.81     6637.96    141.88 o 
   7  -2   5      639.11      633.76     83.88 o 
   8  -2   5     4454.06     5293.91    365.83 o 
   9  -2   5      212.14      247.28    113.66 o 
  10  -2   5      832.58      978.53    184.75 o 
  -9  -1   5       84.53       -2.65     56.42 o 
  -8  -1   5      191.85      129.89     32.35 o 
  -7  -1   5       63.29       42.34     40.95 o 
  -6  -1   5     2561.90     2634.33    110.76 o 
  -5  -1   5      120.94      156.47     45.12 o 
  -4  -1   5    14373.36    14566.18    191.99 o 
  -3  -1   5      124.34      126.98     28.16 o 
  -2  -1   5    16626.09    16594.36     81.02 o 
  -1  -1   5      484.18      405.05     46.35 o 
   0  -1   5      537.09      513.60     39.50 o 
   1  -1   5     5384.02     5388.63     89.50 o 
   2  -1   5      345.16      307.41     40.58 o 
   3  -1   5       38.99       61.34     29.26 o 
   4  -1   5     1018.64     1124.76     71.17 o 
   5  -1   5      695.99      592.86     46.28 o 
   6  -1   5     1357.09     1524.34     90.41 o 
   7  -1   5       21.32       89.88     46.86 o 
   8  -1   5      192.25      213.69     54.33 o 
   9  -1   5     1194.54     1362.28    183.52 o 
  10  -1   5      146.38      421.03    159.90 o 
  -9   0   5     1252.21     1504.86    243.00 o 
  -8   0   5      876.28      846.68    130.70 o 
  -7   0   5      231.64      193.21     34.68 o 
  -6   0   5      460.31      379.27     61.93 o 
  -5   0   5      810.55      747.80    101.03 o 
  -4   0   5      193.97      177.72     40.74 o 
  -3   0   5       88.74       91.13     26.02 o 
  -2   0   5     1444.10     1372.34     58.17 o 
  -1   0   5       11.60       41.76     20.31 o 
   0   0   5      687.53      702.64     42.92 o 
   1   0   5       41.47       86.50     31.96 o 
   2   0   5     3438.53     2846.83    114.50 o 
   3   0   5      325.95      332.35     38.82 o 
   4   0   5     3594.26     3468.12    105.55 o 
   5   0   5      300.30      284.31     47.10 o 
   6   0   5     2476.51     2408.25    109.88 o 
   7   0   5     2761.05     2746.81    150.76 o 
   8   0   5      184.64      256.75    102.76 o 
   9   0   5      436.60      720.25    161.12 o 
  10   0   5      112.80      193.30     98.99 o 
  -9   1   5      267.04      174.36     74.96 o 
  -8   1   5      336.73      330.06     63.84 o 
  -7   1   5       96.36       84.22     22.86 o 
  -6   1   5     1721.90     1657.59    103.75 o 
  -5   1   5       43.60      107.79     67.63 o 
  -4   1   5      398.12      390.74     61.73 o 
  -3   1   5      261.57      327.81     49.66 o 
  -2   1   5     3731.07     3892.07     82.89 o 
  -1   1   5     3008.32     2932.16     82.11 o 
   0   1   5       68.61      131.52     35.19 o 
   1   1   5    13657.28    13582.16     89.99 o 
   2   1   5       31.61       40.33     29.60 o 
   3   1   5     4654.90     4595.32    119.89 o 
   4   1   5      143.88      204.71     42.61 o 
   5   1   5    19802.08    19482.94    187.19 o 
   6   1   5      503.57      489.41     63.21 o 
   7   1   5     5652.61     5638.63    162.51 o 
   8   1   5      941.88      886.29    157.86 o 
   9   1   5      480.90      372.24    210.62 o 
  10   1   5       49.90      166.82    104.09 o 
  -9   2   5      140.06      114.07     64.57 o 
  -8   2   5      106.74       72.26     42.35 o 
  -7   2   5     5013.77     4787.78    252.62 o 
  -6   2   5       91.17       81.33     37.29 o 
  -5   2   5    15022.44    15440.67    886.05 o 
  -4   2   5      173.30      154.65     32.74 o 
  -3   2   5     6077.14     6080.69    120.47 o 
  -2   2   5       78.45       65.48     26.17 o 
  -1   2   5      367.18      340.31     37.64 o 
   0   2   5     9940.71     9407.09    156.86 o 
   1   2   5      374.30      426.82     47.37 o 
   2   2   5       98.76      103.59     30.38 o 
   3   2   5      242.55      225.30     55.00 o 
   4   2   5     1164.82     1042.41     58.73 o 
   5   2   5      838.56      897.56     57.27 o 
   6   2   5     5641.03     5635.39    121.23 o 
   7   2   5      152.45      228.62     47.98 o 
   8   2   5        7.39       53.98     51.78 o 
   9   2   5      267.93      162.87    127.41 o 
  10   2   5        3.51       -4.07     90.23 o 
  -9   3   5        0.87      100.62     63.76 o 
  -8   3   5        1.02       21.15     33.51 o 
  -7   3   5      237.16      128.40     57.26 o 
  -6   3   5     1111.35      884.62     92.33 o 
  -5   3   5       19.51      101.67     36.00 o 
  -4   3   5      244.40      168.62     38.87 o 
  -3   3   5      326.17      497.20     67.52 o 
  -2   3   5      278.41      220.55     38.47 o 
  -1   3   5     1935.67     1756.44     74.76 o 
   0   3   5      331.88      403.92     58.91 o 
   1   3   5    39682.36    39562.98    220.63 o 
   2   3   5     2840.78     2579.49     75.61 o 
   3   3   5     5877.30     5935.51     96.71 o 
   4   3   5      257.55      292.12     36.79 o 
   5   3   5     2541.32     2712.92    133.21 o 
   6   3   5      707.72      741.82     61.72 o 
   7   3   5      315.14      377.84     80.13 o 
   8   3   5     1955.26     2286.93    142.71 o 
   9   3   5      612.92      737.55    115.89 o 
  10   3   5      530.14      411.66    147.68 o 
  -9   4   5     1697.76     1720.98    272.94 o 
  -8   4   5       13.89      275.59     99.20 o 
  -7   4   5      945.64      658.43     98.41 o 
  -6   4   5       41.88       68.24     21.05 o 
  -5   4   5      108.94       19.72     56.93 o 
  -4   4   5      104.34      173.71     46.83 o 
  -3   4   5      727.32      780.89    139.73 o 
  -2   4   5      148.47      163.41     41.18 o 
  -1   4   5       20.88       13.96     32.20 o 
   0   4   5     6447.72     6563.03    140.71 o 
   1   4   5     2570.92     2334.78     65.80 o 
   2   4   5    39833.28    39945.09    301.97 o 
   3   4   5     2011.31     1911.32     60.65 o 
   4   4   5     7484.25     7106.19    128.42 o 
   5   4   5      492.66      548.45     42.57 o 
   6   4   5     3328.57     3423.77    118.49 o 
   7   4   5       75.33       67.07     45.16 o 
   8   4   5       31.29      123.13     45.43 o 
   9   4   5      540.97      552.89    170.90 o 
  10   4   5      123.69       72.11     92.68 o 
  -9   5   5       74.60       36.87     67.22 o 
  -8   5   5     3410.36     3635.67    321.22 o 
  -7   5   5       23.68       59.72     44.71 o 
  -6   5   5     4470.78     4165.97    301.29 o 
  -5   5   5     1026.52     1047.38     78.09 o 
  -4   5   5     1768.40     1516.44    227.01 o 
  -3   5   5     1165.39     1219.80    107.65 o 
  -2   5   5       71.97      125.90     39.60 o 
  -1   5   5      103.33      126.24     42.09 o 
   0   5   5       26.69      -51.13     51.13 o 
   1   5   5     9887.91     9910.83    159.93 o 
   2   5   5      149.04      134.12     24.99 o 
   3   5   5     3442.85     3163.94     57.60 o 
   4   5   5      488.02      420.30     39.70 o 
   5   5   5     4759.82     4818.38    132.71 o 
   6   5   5       12.73       71.75     31.87 o 
   7   5   5      189.22      169.02     38.39 o 
   8   5   5      159.66      182.94     31.78 o 
   9   5   5       64.48      188.53     70.31 o 
  10   5   5      101.26      217.74     93.70 o 
  -9   6   5      883.94     1165.92    200.02 o 
  -8   6   5      134.07       39.52     67.22 o 
  -7   6   5      938.17      808.83    160.92 o 
  -6   6   5      265.19      172.95     47.74 o 
  -5   6   5      262.99      218.92     48.33 o 
  -4   6   5     1583.39     1728.44    113.27 o 
  -3   6   5      287.02      347.45     92.07 o 
  -2   6   5    17424.59    19026.92    264.72 o 
  -1   6   5      467.35      419.72     50.03 o 
   0   6   5       12.63       11.47     42.34 o 
   1   6   5        9.00        6.25     27.86 o 
   2   6   5     5611.73     6178.44    103.03 o 
   3   6   5       86.55       92.23     23.73 o 
   4   6   5     1056.89     1093.19     38.06 o 
   5   6   5      942.39     1069.29     69.21 o 
   6   6   5     3514.24     3510.35     90.46 o 
   7   6   5      810.90      783.86     81.53 o 
   8   6   5      288.37      263.77     73.65 o 
   9   6   5      731.88      856.72    323.46 o 
  10   6   5       57.73      304.31    114.07 o 
  -9   7   5      186.01      255.83    113.25 o 
  -8   7   5      222.48      197.17    106.12 o 
  -7   7   5      151.54      171.30     91.66 o 
  -6   7   5       63.36       73.94     46.81 o 
  -5   7   5       25.74       89.78     33.30 o 
  -4   7   5     1127.99     1091.88     85.53 o 
  -3   7   5     4925.97     4906.98    172.62 o 
  -2   7   5      185.32      202.94     54.82 o 
  -1   7   5     9738.41     9091.61    297.69 o 
   0   7   5       84.78      130.98     51.52 o 
   1   7   5    25721.87    20863.97    285.95 o 
   2   7   5      275.76      276.39     32.21 o 
   3   7   5     3581.71     3428.69    150.66 o 
   4   7   5       80.68       92.55     16.76 o 
   5   7   5      269.92      205.97     37.36 o 
   6   7   5       17.47       52.86     35.40 o 
   7   7   5      443.40      353.53     72.19 o 
   8   7   5      408.16      327.13     64.06 o 
   9   7   5      231.95      233.84    132.19 o 
  10   7   5       69.04      286.59    125.27 o 
  -9   8   5     1601.30     1825.06    271.72 o 
  -8   8   5        4.08      108.97    118.96 o 
  -7   8   5     2343.91     2058.70    181.49 o 
  -6   8   5       39.03      150.24     50.52 o 
  -5   8   5      414.55      327.28     78.63 o 
  -4   8   5      533.22      611.31     69.17 o 
  -3   8   5      491.36      565.08    180.37 o 
  -2   8   5      936.99      901.50     91.04 o 
  -1   8   5       27.21       22.38     43.31 o 
   0   8   5       28.10       92.28     39.21 o 
   1   8   5      442.20      421.18     56.76 o 
   2   8   5     8456.03     8228.86    136.21 o 
   3   8   5     1039.94     1057.38     91.60 o 
   4   8   5     2532.80     2638.80    133.09 o 
   5   8   5     1452.32     1500.27     41.12 o 
   6   8   5      237.62      248.45     41.37 o 
   7   8   5      373.27      334.99     64.41 o 
   8   8   5      490.63      459.75     89.64 o 
   9   8   5      395.09      551.59    194.73 o 
  10   8   5       69.22       91.25     66.00 o 
  -9   9   5       25.09      121.20     79.64 o 
  -8   9   5       99.29      100.42     71.70 o 
  -7   9   5       17.93       61.11     73.33 o 
  -6   9   5      119.93       38.70     89.42 o 
  -5   9   5     1654.74     1728.13    186.14 o 
  -4   9   5       30.67      117.75     53.10 o 
  -3   9   5     2417.68     2523.47    127.46 o 
  -2   9   5       74.21      111.82     40.53 o 
  -1   9   5       11.24       68.24     33.45 o 
   0   9   5        1.73      114.64     56.50 o 
   1   9   5     2476.22     2857.68    259.50 o 
   2   9   5     4048.15     4044.18    113.72 o 
   3   9   5     9184.17     9020.06    176.45 o 
   4   9   5       28.83       46.48     59.86 o 
   5   9   5     5867.12     6202.82    212.96 o 
   6   9   5      446.59      430.25     91.21 o 
   7   9   5     1208.18     1352.50    310.02 o 
   8   9   5     1145.60     1109.81    135.90 o 
   9   9   5       57.46       43.59     52.14 o 
  10   9   5       55.40      130.36     64.77 o 
  -7  10   5      310.46      403.31    114.47 o 
  -6  10   5      540.92      448.53    102.05 o 
  -5  10   5     1566.85     1859.75    164.48 o 
  -4  10   5     5528.10     5305.87    142.67 o 
  -3  10   5      809.36      787.56     71.59 o 
  -2  10   5    11247.65    10800.35    311.56 o 
  -1  10   5       71.89      115.19     37.16 o 
   0  10   5      799.47      745.73     80.20 o 
   1  10   5      639.56      606.17     82.05 o 
   2  10   5      758.66      759.08     52.64 o 
   3  10   5      429.12      506.26     55.47 o 
   4  10   5     1519.04     1576.75    121.20 o 
   5  10   5      185.92      199.44     52.15 o 
   6  10   5      621.89      698.35    216.42 o 
   7  10   5     1293.64     1359.63    188.62 o 
   8  10   5      482.39      451.17    116.71 o 
   9  10   5       41.87       61.92     37.48 o 
  -8  11   5      334.98      259.50    141.36 o 
  -7  11   5       45.18      134.03     84.74 o 
  -6  11   5        1.13      123.44     77.61 o 
  -5  11   5      156.58      267.45    134.23 o 
  -4  11   5      747.98      698.07     94.97 o 
  -3  11   5      969.00     1073.90     97.41 o 
  -2  11   5        0.65       83.69     40.81 o 
  -1  11   5     1762.94     1783.20    164.07 o 
   0  11   5        0.86       83.32     35.67 o 
   1  11   5     8201.46     7508.62    164.58 o 
   2  11   5        0.70        0.40     25.22 o 
   3  11   5     5328.69     5719.28    180.47 o 
   4  11   5      303.16      270.77     65.38 o 
   5  11   5      218.63      219.22     63.81 o 
   6  11   5     1640.01     1702.29    222.02 o 
   7  11   5       64.31      -45.63     65.18 o 
   8  11   5      402.68      554.44    178.03 o 
   9  11   5        0.73       81.88     43.39 o 
  -8  12   5      423.00      506.99    155.21 o 
  -7  12   5      135.53      455.86    151.75 o 
  -6  12   5     1158.43      931.48    182.71 o 
  -5  12   5       49.83      169.06     64.57 o 
  -4  12   5      735.74      686.03    109.17 o 
  -3  12   5        9.63       44.79     39.94 o 
  -2  12   5       78.08      205.57     43.90 o 
  -1  12   5       94.67      126.16     37.00 o 
   0  12   5     3643.02     3725.09    148.98 o 
   1  12   5        0.26       70.80     24.12 o 
   2  12   5     6218.70     6690.49    167.97 o 
   3  12   5      269.93      260.07     57.99 o 
   4  12   5     8085.24     8290.05    222.04 o 
   5  12   5      604.44      503.15     91.09 o 
   6  12   5      573.78      675.84    183.32 o 
   7  12   5       22.12      137.08    101.03 o 
   8  12   5       18.52      127.71     71.09 o 
   9  12   5       59.08       61.92     66.40 o 
  -7  13   5      143.98      183.93    127.92 o 
  -6  13   5      128.03      183.32     97.16 o 
  -5  13   5     1706.11     1888.21    248.30 o 
  -4  13   5      543.16      554.65    118.96 o 
  -3  13   5     3104.57     3207.05    128.83 o 
  -2  13   5       43.96       39.57     51.67 o 
  -1  13   5     2908.04     2579.36    120.47 o 
   0  13   5       89.40       95.97     30.46 o 
   1  13   5     1222.92     1370.72    156.53 o 
   2  13   5       56.27       90.30     30.76 o 
   3  13   5        5.59       45.04     23.82 o 
   4  13   5     1092.67     1085.07    114.82 o 
   5  13   5      395.06      480.92    236.69 o 
   6  13   5      235.29      308.18    101.23 o 
   7  13   5        0.68      163.56     78.83 o 
   8  13   5     1058.60     1375.72    235.87 o 
   9  13   5       67.86       56.01     71.70 o 
  -7  14   5      434.90      339.14    144.82 o 
  -6  14   5       25.14      211.02    107.55 o 
  -5  14   5       15.92      157.45    102.66 o 
  -4  14   5      554.42      580.92    113.86 o 
  -3  14   5       87.59      107.71     58.87 o 
  -2  14   5     1246.68     1062.15    128.35 o 
  -1  14   5       14.85       48.30     55.31 o 
   0  14   5     8338.66     8036.23    336.60 o 
   1  14   5        1.84       65.62     46.00 o 
   2  14   5     1501.65     1589.21     94.50 o 
   3  14   5      270.96      298.30     40.08 o 
   4  14   5      593.21      448.95    184.03 o 
   5  14   5      569.01      489.26     85.75 o 
   6  14   5        2.59      194.73    119.57 o 
   7  14   5      107.32      138.51     84.12 o 
   8  14   5        4.45      -24.04     70.27 o 
  -7  15   5      339.76      250.95    102.46 o 
  -6  15   5      174.33      260.52    137.08 o 
  -5  15   5       79.09      103.47     83.31 o 
  -4  15   5       14.88       -6.11     95.33 o 
  -3  15   5       91.96      -21.59     80.05 o 
  -2  15   5       78.22      157.26     63.54 o 
  -1  15   5     3604.59     3586.83    220.41 o 
   0  15   5      111.53      177.24     83.41 o 
   1  15   5     9471.69     9731.99    284.47 o 
   2  15   5     1268.40     1460.33    107.95 o 
   3  15   5     1142.49     1302.39    137.92 o 
   4  15   5       92.32      237.30    110.20 o 
   5  15   5       37.99      137.29     69.05 o 
   6  15   5       50.39      170.29    105.92 o 
   7  15   5      209.31      238.52    112.44 o 
   8  15   5        5.82       49.50     81.07 o 
  -6  16   5      234.26      157.66     81.27 o 
  -5  16   5       30.65       60.90     86.36 o 
  -4  16   5      516.22      530.21    177.01 o 
  -3  16   5        7.53      137.08     87.99 o 
  -2  16   5      832.29      664.76     81.19 o 
  -1  16   5        1.19       98.26     64.67 o 
   0  16   5     1363.93     1235.14    141.15 o 
   1  16   5      835.39      794.11    108.56 o 
   2  16   5      827.67      710.12     85.37 o 
   3  16   5      585.22      589.96    105.69 o 
   4  16   5       60.31      171.71     95.53 o 
   5  16   5     1131.78      884.83    250.74 o 
   6  16   5      121.40       74.55     58.26 o 
   7  16   5      906.48     1436.42    238.73 o 
  -6  17   5      149.87       64.16     82.09 o 
  -5  17   5      456.83      565.65    177.41 o 
  -4  17   5       80.82      -81.07     81.07 o 
  -3  17   5     2956.48     3534.64    342.00 o 
  -2  17   5       31.84       96.96     80.66 o 
  -1  17   5     1947.29     1934.79    117.60 o 
   0  17   5       55.55      220.62     78.04 o 
   1  17   5      777.75      661.64    117.94 o 
   2  17   5      108.01       88.90     44.21 o 
   3  17   5      177.25       59.10     43.79 o 
   4  17   5       13.26      154.60    113.66 o 
   5  17   5      194.20      110.60     98.79 o 
   6  17   5      739.08      633.27    166.62 o 
   7  17   5      144.73      183.93     73.12 o 
  -5  18   5       84.68      228.34    100.22 o 
  -4  18   5     1150.66     1352.10    242.39 o 
  -2  18   5     2654.19     2960.43    543.65 o 
  -1  18   5      268.49      180.88     92.88 o 
   0  18   5     1335.41     1230.60    117.31 o 
   1  18   5       89.45      181.79     63.74 o 
   2  18   5       53.54      150.25     69.06 o 
   3  18   5       61.71      210.82    103.07 o 
   4  18   5       15.38      240.35    113.05 o 
   5  18   5       50.74      268.87    113.46 o 
   6  18   5      203.61      129.34    104.90 o 
  -4  19   5        0.01       61.51     96.96 o 
  -3  19   5      128.85       95.73     72.51 o 
  -2  19   5        4.31       22.20     84.94 o 
  -1  19   5      342.31      244.63    106.12 o 
   0  19   5       49.15       42.39     68.54 o 
   1  19   5        2.12       69.86     98.79 o 
   2  19   5      619.97      461.77    158.06 o 
   3  19   5        2.02       63.55     70.27 o 
   4  19   5      692.81      712.30    299.02 o 
   5  19   5        0.47      -36.05     62.53 o 
  -3  20   5       28.29      108.97     75.57 o 
  -2  20   5      656.17      654.46    166.01 o 
  -1  20   5       13.67       65.18     48.68 o 
   0  20   5       33.75      105.51     78.42 o 
   1  20   5        1.36      110.20     83.31 o 
   2  20   5       61.79      160.71     84.33 o 
   3  20   5      112.25       82.49     74.55 o 
   4  20   5      111.94      101.85     79.03 o 
  -1  21   5      314.08      433.45    179.45 o 
   0  21   5       67.57      266.63    126.49 o 
   1  21   5        5.64      137.69     89.62 o 
   2  21   5      103.29      129.95     81.88 o 
   3  21   5       14.20       98.99     93.90 o 
   0 -18   6       29.91       76.60     46.34 o 
  -3 -17   6        0.01       66.20    114.27 o 
  -2 -17   6       25.60       42.16     47.05 o 
  -1 -17   6      126.98       81.66     42.63 o 
   0 -17   6        6.31      149.14     48.71 o 
   1 -17   6        6.21      123.10     55.41 o 
   2 -17   6       40.06       88.59     92.58 o 
   3 -17   6      371.49      342.40    123.19 o 
  -4 -16   6       91.08       58.46     56.22 o 
  -3 -16   6      295.26      242.39     86.98 o 
  -2 -16   6      263.32      298.48     84.33 o 
  -1 -16   6        8.71      112.55     39.41 o 
   0 -16   6     1051.86      898.60    201.20 o 
   1 -16   6      106.15      125.99     75.67 o 
   2 -16   6     2000.48     1843.27    260.77 o 
   3 -16   6      151.70       98.02     53.35 o 
   4 -16   6     1913.82     1778.64    258.35 o 
  -4 -15   6     1075.64     1164.90    175.99 o 
  -3 -15   6      557.53      508.37    138.81 o 
  -2 -15   6      345.23      388.28     58.47 o 
  -1 -15   6      157.24      143.53     30.17 o 
   0 -15   6     1068.42      957.04    125.99 o 
   1 -15   6      643.44      540.43    136.71 o 
   2 -15   6       29.85       70.30     43.56 o 
   3 -15   6      629.88      592.85    126.30 o 
   4 -15   6       82.59      132.96     57.39 o 
   5 -15   6       65.29       35.07    146.35 o 
  -5 -14   6       11.73       69.25     52.96 o 
  -4 -14   6       49.46       80.66     40.33 o 
  -3 -14   6        6.60       46.38     18.17 o 
  -2 -14   6        7.00       60.53     31.46 o 
  -1 -14   6      938.14      853.21     75.77 o 
   0 -14   6     4903.51     4462.21    221.62 o 
   1 -14   6      359.53      333.14     50.97 o 
   2 -14   6     1466.60     1327.09    140.94 o 
   3 -14   6       92.05      201.74     66.46 o 
   4 -14   6     1455.35     1603.92    187.44 o 
   5 -14   6       56.76      108.66    171.51 o 
   6 -14   6      909.25      835.74    212.86 o 
  -5 -13   6      107.17       33.20     42.57 o 
  -4 -13   6     1011.42      825.98    107.00 o 
  -3 -13   6     1403.29     1320.56     76.20 o 
  -2 -13   6      285.85      294.27     36.17 o 
  -1 -13   6     2297.79     2259.62     90.13 o 
   0 -13   6      172.34      185.79     50.80 o 
   1 -13   6      577.80      611.39     66.95 o 
   2 -13   6      149.92      232.69     55.14 o 
   3 -13   6      830.38     1074.33    157.48 o 
   4 -13   6       75.08       89.18     54.35 o 
   5 -13   6     4757.74     3770.96    741.58 o 
   6 -13   6       32.81      148.27     68.80 o 
   7 -13   6      217.80      364.61    156.43 o 
  -6 -12   6       57.08       48.27     50.52 o 
  -5 -12   6     1348.63     1280.37    108.99 o 
  -4 -12   6      329.34      303.89     69.39 o 
  -3 -12   6     4114.48     4257.02    130.53 o 
  -2 -12   6       35.93       72.23     24.84 o 
  -1 -12   6      125.69      245.33     43.66 o 
   0 -12   6     1310.51     1415.50     99.31 o 
   1 -12   6       53.89      188.21     43.91 o 
   2 -12   6       22.11       27.67     34.40 o 
   3 -12   6        7.32       69.02     65.49 o 
   4 -12   6      842.71      736.56    107.62 o 
   5 -12   6       81.58      174.52     72.61 o 
   6 -12   6       47.95      107.34     54.33 o 
   7 -12   6       71.11      141.16     90.03 o 
  -7 -11   6       22.84       19.15     19.55 o 
  -6 -11   6       25.64       82.49     53.98 o 
  -5 -11   6      114.74       74.59     16.66 o 
  -4 -11   6      962.30      988.33     55.44 o 
  -3 -11   6     1237.49     1252.38     91.84 o 
  -2 -11   6      918.07      935.93     54.94 o 
  -1 -11   6     4207.51     4024.84    115.48 o 
   0 -11   6       58.20      118.01     32.04 o 
   1 -11   6    15854.20    16510.35    395.44 o 
   2 -11   6       32.11      161.82     44.35 o 
   3 -11   6     5368.99     5304.44    193.32 o 
   4 -11   6       11.35       57.00     49.13 o 
   5 -11   6      829.67      867.62    173.03 o 
   6 -11   6        3.00      113.87     93.19 o 
   7 -11   6     1998.42     1798.59    295.55 o 
   8 -11   6       16.87       42.77     86.98 o 
  -7 -10   6      986.04      719.23    267.65 o 
  -6 -10   6      339.16      381.44    106.96 o 
  -5 -10   6      258.10      258.36     40.01 o 
  -4 -10   6       61.34       89.35     23.71 o 
  -3 -10   6       10.41       -5.28     21.34 o 
  -2 -10   6      788.51      879.38     68.83 o 
  -1 -10   6        6.99       30.20     28.87 o 
   0 -10   6     1377.28     1476.74     84.37 o 
   1 -10   6     1008.59      980.22     73.87 o 
   2 -10   6     3628.66     3797.96    112.13 o 
   3 -10   6      185.62      189.71     48.08 o 
   4 -10   6       61.11       78.87     47.59 o 
   5 -10   6        4.57      127.15     57.44 o 
   6 -10   6      789.74      713.72    122.93 o 
   7 -10   6       51.73      162.32     56.53 o 
   8 -10   6      192.63      316.13    149.71 o 
  -7  -9   6       24.80       15.07     24.24 o 
  -6  -9   6     4531.78     4400.27    203.71 o 
  -5  -9   6      178.72      186.64     33.31 o 
  -4  -9   6      966.96      903.44     68.07 o 
  -3  -9   6       11.17       53.87     29.16 o 
  -2  -9   6      511.21      568.97     48.82 o 
  -1  -9   6        8.25       35.07     27.90 o 
   0  -9   6       83.39      143.13     37.72 o 
   1  -9   6      123.37      217.71     43.43 o 
   2  -9   6        0.22       81.55     44.62 o 
   3  -9   6     2475.02     2460.55    126.92 o 
   4  -9   6      356.12      356.31     60.58 o 
   5  -9   6     3874.97     3689.31    316.94 o 
   6  -9   6       32.35       93.38     44.34 o 
   7  -9   6     1761.77     1613.54    177.35 o 
   8  -9   6       32.92       -0.20     74.75 o 
  -8  -8   6       61.13       62.33     49.29 o 
  -7  -8   6      889.39      787.54    128.34 o 
  -6  -8   6      994.81      950.63    145.28 o 
  -5  -8   6      512.98      530.14     88.32 o 
  -4  -8   6     1410.45     1414.81    148.20 o 
  -3  -8   6       52.03       77.41     24.50 o 
  -2  -8   6     6714.93     6795.28    119.43 o 
  -1  -8   6      974.19      947.63     65.03 o 
   0  -8   6    15479.34    15931.16    219.00 o 
   1  -8   6        3.86       59.68     30.74 o 
   2  -8   6     7947.35     8337.40    206.37 o 
   3  -8   6       91.03      154.63     46.24 o 
   4  -8   6     8070.06     8071.37    238.55 o 
   5  -8   6      411.04      578.36    100.74 o 
   6  -8   6     2165.24     1955.08    162.73 o 
   7  -8   6      207.34      246.13     79.66 o 
   8  -8   6     1269.97     1483.88    257.67 o 
   9  -8   6      252.16      371.94    147.47 o 
  -8  -7   6      790.48      943.49    215.30 o 
  -7  -7   6      139.20      102.69     43.55 o 
  -6  -7   6       22.27       58.82     21.87 o 
  -5  -7   6      686.09      730.91     81.32 o 
  -4  -7   6     1526.23     1478.63     84.20 o 
  -3  -7   6       17.76       41.23     59.79 o 
  -2  -7   6     1129.99     1080.54     61.90 o 
  -1  -7   6     7363.38     7523.00     98.61 o 
   0  -7   6      387.14      416.72     45.42 o 
   1  -7   6      799.13      731.55     47.68 o 
   2  -7   6        1.02       35.65     44.83 o 
   3  -7   6     2390.03     2531.15    126.27 o 
   4  -7   6       17.42       92.97     85.96 o 
   5  -7   6     1961.47     1756.94    104.10 o 
   6  -7   6      122.52       60.72     55.30 o 
   7  -7   6      620.46      645.15    120.20 o 
   8  -7   6      268.30      217.13    109.38 o 
   9  -7   6       65.46      182.30     98.79 o 
  -8  -6   6       22.46      145.00     65.89 o 
  -7  -6   6     1147.73     1290.83    103.64 o 
  -6  -6   6       60.39       93.30     23.28 o 
  -5  -6   6       75.70       90.86     21.11 o 
  -4  -6   6       54.55       81.99     25.76 o 
  -3  -6   6       60.45       71.91     25.97 o 
  -2  -6   6     1259.57     1312.47     55.17 o 
  -1  -6   6       20.22       31.70     20.31 o 
   0  -6   6     7330.19     7653.62    117.97 o 
   1  -6   6      150.70       86.10     29.10 o 
   2  -6   6    28856.36    30544.22    276.58 o 
   3  -6   6       54.85       62.22     35.89 o 
   4  -6   6     8948.96     8824.17    168.23 o 
   5  -6   6      572.82      519.26     65.56 o 
   6  -6   6       59.78       62.64     56.05 o 
   7  -6   6      111.92       57.72     94.72 o 
   8  -6   6      179.17       10.80     77.40 o 
   9  -6   6        3.16      143.40    103.88 o 
  -9  -5   6      136.36      136.88     81.48 o 
  -8  -5   6       12.31       43.15     34.91 o 
  -7  -5   6      131.30      192.29     46.59 o 
  -6  -5   6      961.49     1183.86    105.23 o 
  -5  -5   6     5443.71     5613.16    242.96 o 
  -4  -5   6     2258.41     2182.61     91.11 o 
  -3  -5   6    15671.33    16347.69    355.06 o 
  -2  -5   6       62.90       78.74     16.05 o 
  -1  -5   6     2014.29     1916.75     70.04 o 
   0  -5   6       57.00      115.52     31.47 o 
   1  -5   6    10958.73    11590.29    183.40 o 
   2  -5   6     1293.74     1381.21     62.47 o 
   3  -5   6     3687.77     3549.77    117.24 o 
   4  -5   6     1583.70     1310.80    108.78 o 
   5  -5   6     3998.18     3656.54     91.76 o 
   6  -5   6      563.13      419.18     91.85 o 
   7  -5   6      774.76      918.20    121.42 o 
   8  -5   6     1015.44     1237.83    233.23 o 
   9  -5   6       19.73       72.92     85.14 o 
  -9  -4   6       16.53       28.58     29.65 o 
  -8  -4   6      184.91      145.18     38.16 o 
  -7  -4   6      241.31      173.81     50.30 o 
  -6  -4   6       14.73      161.99     64.11 o 
  -5  -4   6     2749.91     2855.82    197.44 o 
  -4  -4   6       61.46      130.17     36.97 o 
  -3  -4   6      494.32      520.06     30.03 o 
  -2  -4   6     5028.50     5464.60    132.83 o 
  -1  -4   6       65.85       94.56     25.75 o 
   0  -4   6    18614.40    20618.38    255.11 o 
   1  -4   6       79.61       76.37     29.79 o 
   2  -4   6    11322.26    12306.05    188.72 o 
   3  -4   6      300.06      255.87     47.30 o 
   4  -4   6    13010.65    12518.04    146.45 o 
   5  -4   6       90.66      113.66     69.88 o 
   6  -4   6      299.34      261.68     47.96 o 
   7  -4   6      321.44      193.30    165.50 o 
   8  -4   6      120.35      264.38     74.72 o 
   9  -4   6     1373.58     1407.91    257.87 o 
  10  -4   6       32.92      197.78     93.49 o 
  -9  -3   6        0.39       76.38     75.37 o 
  -8  -3   6       11.26       37.43     16.01 o 
  -7  -3   6      175.51      176.18     45.61 o 
  -6  -3   6     1049.68     1162.92     90.27 o 
  -5  -3   6      918.57     1057.68    131.91 o 
  -4  -3   6      529.63      508.93     43.91 o 
  -3  -3   6      787.63      760.32     56.88 o 
  -2  -3   6        9.38       45.99     14.76 o 
  -1  -3   6    62955.88    69854.49    563.11 o 
   0  -3   6       37.89       13.52     17.02 o 
   1  -3   6    39718.58    40204.57    493.31 o 
   2  -3   6      392.11      419.66     63.86 o 
   3  -3   6     8907.07     8726.65    186.19 o 
   4  -3   6      374.24      299.63     60.21 o 
   5  -3   6     1851.69     1818.18    108.98 o 
   6  -3   6      161.27      223.39     46.25 o 
   7  -3   6      109.55      167.17     48.57 o 
   8  -3   6      365.09      278.35     69.24 o 
   9  -3   6      399.47      443.43    164.99 o 
  10  -3   6      227.99       67.83     84.12 o 
  -9  -2   6      324.55      282.11    105.92 o 
  -8  -2   6        1.38       47.79     31.48 o 
  -7  -2   6     1375.60     1319.18    206.03 o 
  -6  -2   6     6923.53     7001.10    246.79 o 
  -5  -2   6      318.53      375.97     61.20 o 
  -4  -2   6     9552.86    10139.27    131.66 o 
  -3  -2   6      282.06      272.11     41.31 o 
  -2  -2   6    13391.55    14532.28    182.09 o 
  -1  -2   6     1652.06     1627.58     74.35 o 
   0  -2   6     1199.77     1200.70     46.45 o 
   1  -2   6      882.02      875.84     44.79 o 
   2  -2   6       15.27       57.96     39.51 o 
   3  -2   6      766.23      720.07     62.04 o 
   4  -2   6     1770.94     1859.28     92.64 o 
   5  -2   6     2097.24     2120.13     98.33 o 
   6  -2   6      228.64      242.30     44.19 o 
   7  -2   6      452.91      392.88     81.52 o 
   8  -2   6      116.80       85.14     86.77 o 
   9  -2   6      491.93      355.85    122.21 o 
  10  -2   6      125.24      115.29     94.31 o 
  -9  -1   6       42.35       67.63     50.52 o 
  -8  -1   6      799.87      413.02     78.54 o 
  -7  -1   6      539.36      587.15     88.63 o 
  -6  -1   6     1545.40     1405.70     93.66 o 
  -5  -1   6     6647.55     6691.10    214.18 o 
  -4  -1   6      108.77      109.21     26.27 o 
  -3  -1   6     4286.01     4176.65    106.49 o 
  -2  -1   6      518.19      480.77     16.45 o 
  -1  -1   6      235.06      142.31     43.82 o 
   0  -1   6      628.82      651.87     38.27 o 
   1  -1   6    58766.53    60273.23    400.15 o 
   2  -1   6     1281.41     1197.68     52.23 o 
   3  -1   6    14306.82    15364.36    169.03 o 
   4  -1   6      132.78      137.99     30.62 o 
   5  -1   6     1017.93     1060.30     72.01 o 
   6  -1   6     2476.81     2598.47    129.55 o 
   7  -1   6      281.25      327.24     53.82 o 
   8  -1   6     2680.37     3285.93    266.83 o 
   9  -1   6      318.30      456.88    162.75 o 
  10  -1   6      453.35      658.73    166.01 o 
  -9   0   6      124.48      110.40     61.11 o 
  -8   0   6      759.36      706.37    140.18 o 
  -7   0   6      682.03      727.01    142.94 o 
  -6   0   6     2691.35     3015.37    134.42 o 
  -5   0   6      511.31      529.85     71.35 o 
  -4   0   6    16066.95    16419.15    313.17 o 
  -3   0   6        6.58       16.89     15.54 o 
  -2   0   6    30154.16    29792.85    279.11 o 
  -1   0   6      117.10       71.43     42.20 o 
   0   0   6    73597.15    76282.63    248.66 o 
   1   0   6      930.89      870.40     37.17 o 
   2   0   6    13027.15    12844.00    112.03 o 
   3   0   6      239.91      249.27     34.94 o 
   4   0   6     7707.42     8063.41    131.16 o 
   5   0   6     1052.36      932.45     56.49 o 
   6   0   6     3167.82     3403.07    136.12 o 
   7   0   6      703.34      710.35     78.09 o 
   8   0   6      981.68     1176.84    145.66 o 
   9   0   6     1307.96     1774.14    205.12 o 
  10   0   6        0.22       24.44     86.57 o 
  -9   1   6      181.50      342.40    104.70 o 
  -8   1   6      655.96      507.41     88.75 o 
  -7   1   6      786.46      805.35     81.63 o 
  -6   1   6      140.62      187.01     60.09 o 
  -5   1   6     5418.21     5509.50    144.63 o 
  -4   1   6       11.34       32.31     16.00 o 
  -3   1   6     1597.69     1695.20     69.14 o 
  -2   1   6      267.97      308.37     34.53 o 
  -1   1   6     6273.68     6029.66    112.43 o 
   0   1   6      779.39      777.14     33.51 o 
   1   1   6     3074.42     3112.29     81.90 o 
   2   1   6      501.90      385.61     38.76 o 
   3   1   6      582.83      698.05     57.63 o 
   4   1   6     2701.00     2522.70     77.66 o 
   5   1   6     1018.00     1077.31     69.11 o 
   6   1   6     1867.13     2103.04     98.47 o 
   7   1   6     4520.03     4562.60    124.10 o 
   8   1   6       43.36      102.08    140.34 o 
   9   1   6        0.88      134.03     98.99 o 
  10   1   6      178.63      248.30    114.27 o 
  -9   2   6      387.31      379.07    129.75 o 
  -8   2   6      406.99      417.53     77.20 o 
  -7   2   6      107.02       92.94     43.27 o 
  -6   2   6     1437.49     1436.57    133.26 o 
  -5   2   6      207.38      235.44     58.09 o 
  -4   2   6     1789.82     1709.62    137.90 o 
  -3   2   6      171.78      217.38     48.78 o 
  -2   2   6     7091.43     7474.81    148.90 o 
  -1   2   6        7.29       25.27     16.18 o 
   0   2   6       35.87       89.15     32.53 o 
   1   2   6       23.31       72.48     22.39 o 
   2   2   6        4.48       30.31     26.14 o 
   3   2   6      157.97       97.11     33.13 o 
   4   2   6     1309.68     1327.69     67.61 o 
   5   2   6     4729.98     4692.07    114.60 o 
   6   2   6      385.95      396.92     50.45 o 
   7   2   6     1867.08     1875.91    106.80 o 
   8   2   6        0.73       67.27     54.34 o 
   9   2   6      484.52      649.49    162.54 o 
  10   2   6        2.14      121.60     96.75 o 
  -9   3   6      407.58      462.17    151.55 o 
  -8   3   6      326.43      227.56    111.32 o 
  -7   3   6     3998.84     3486.47    341.33 o 
  -6   3   6       42.64        8.30     31.54 o 
  -5   3   6    10522.53    10649.96    412.57 o 
  -4   3   6      434.42      515.35     72.72 o 
  -3   3   6    30159.70    32675.88    641.42 o 
  -2   3   6     1309.16     1169.53    141.77 o 
  -1   3   6    26175.92    27459.78    159.72 o 
   0   3   6       51.68       26.33     36.81 o 
   1   3   6    10041.94     9091.73    128.24 o 
   2   3   6     1036.30      879.00     37.17 o 
   3   3   6     1987.78     1988.66     64.79 o 
   4   3   6      844.70      817.42     62.20 o 
   5   3   6     3337.78     3518.03    113.28 o 
   6   3   6     2946.20     2761.34    107.99 o 
   7   3   6      228.89      326.24     53.69 o 
   8   3   6     1244.73     1512.38    147.97 o 
   9   3   6        1.27       21.18     50.80 o 
  10   3   6       29.87       98.99     94.51 o 
  -9   4   6       46.52      144.62     67.83 o 
  -8   4   6      595.27      604.55    176.19 o 
  -7   4   6      149.64      170.29     65.79 o 
  -6   4   6      143.18      148.16     44.31 o 
  -5   4   6       11.17       48.55     40.53 o 
  -4   4   6     1315.35     1381.43     92.57 o 
  -3   4   6      131.74      210.09     42.26 o 
  -2   4   6        8.85       41.62     27.89 o 
  -1   4   6      104.53      138.64     39.60 o 
   0   4   6     1229.67     1473.40     57.47 o 
   1   4   6       90.24       82.16     29.22 o 
   2   4   6     6836.94     7204.98    111.11 o 
   3   4   6      949.24     1001.43     49.20 o 
   4   4   6     4620.28     4722.22    113.39 o 
   5   4   6      179.15      149.39     30.91 o 
   6   4   6     1298.06     1391.92     73.76 o 
   7   4   6       20.79      114.98     36.65 o 
   8   4   6      294.65      255.94     58.16 o 
   9   4   6        6.37      117.20     52.15 o 
  10   4   6       16.68      -55.81     83.72 o 
  -9   5   6      291.95       97.98     66.20 o 
  -8   5   6      184.44      327.53     92.88 o 
  -7   5   6     1638.65     1483.77    322.44 o 
  -6   5   6       84.56       35.20     33.17 o 
  -5   5   6      749.19      882.78    127.20 o 
  -4   5   6       14.05       59.83     80.66 o 
  -3   5   6      629.72      604.27    130.87 o 
  -2   5   6      673.12      654.62     68.68 o 
  -1   5   6      199.78      127.38     38.65 o 
   0   5   6       65.69      105.02     39.62 o 
   1   5   6    32683.72    33390.54    216.98 o 
   2   5   6     2223.07     2346.28     68.63 o 
   3   5   6     8604.78     8450.31    116.62 o 
   4   5   6     3205.51     2867.22     77.75 o 
   5   5   6       11.65       61.83     29.40 o 
   6   5   6     1163.46     1246.38     99.31 o 
   7   5   6      399.36      378.14     69.09 o 
   8   5   6      174.90      199.02     69.76 o 
   9   5   6       13.93       42.86     44.33 o 
  10   5   6       29.28       -9.17     83.11 o 
  -9   6   6        7.05      103.27     58.26 o 
  -8   6   6     1323.24     1462.70    186.17 o 
  -7   6   6      276.93      279.64     92.88 o 
  -6   6   6     5843.71     5695.23    349.43 o 
  -5   6   6      463.54      489.64     74.65 o 
  -4   6   6     7785.34     7800.22    165.39 o 
  -3   6   6     1493.21     1481.56     91.15 o 
  -2   6   6    13003.20    13229.24    201.15 o 
  -1   6   6        1.45       42.79     39.95 o 
   0   6   6     6344.55     6530.53    167.43 o 
   1   6   6     1105.15     1055.76     41.68 o 
   2   6   6       17.27       47.73     34.06 o 
   3   6   6     1427.49     1475.10     66.26 o 
   4   6   6     1196.65     1284.28     81.94 o 
   5   6   6     1805.46     1684.98     99.46 o 
   6   6   6     1096.14     1217.79     99.70 o 
   7   6   6     1420.11     1449.97    114.20 o 
   8   6   6      731.89      763.02    112.62 o 
   9   6   6      571.68      575.05    189.23 o 
  10   6   6      196.49      331.00    149.51 o 
  -9   7   6        2.47       88.20     66.81 o 
  -8   7   6      205.51      360.53    127.10 o 
  -7   7   6        7.44      131.38     68.85 o 
  -6   7   6      188.03      230.73     72.48 o 
  -5   7   6      893.93     1110.86     90.82 o 
  -4   7   6      273.87      233.20     93.60 o 
  -3   7   6     1334.02     1493.58     98.74 o 
  -2   7   6      401.93      329.67     62.45 o 
  -1   7   6      366.62      317.97     59.58 o 
   0   7   6        5.83       -3.22     39.30 o 
   1   7   6     2604.53     2708.46     86.41 o 
   2   7   6      662.95      579.90     48.43 o 
   3   7   6        3.61       91.62     46.00 o 
   4   7   6      242.89      207.83     27.65 o 
   5   7   6      525.99      550.97     62.38 o 
   6   7   6      109.85      119.32     37.47 o 
   7   7   6      279.52      323.62     58.57 o 
   8   7   6       83.99       67.24     38.82 o 
   9   7   6      147.44      140.55     63.55 o 
  10   7   6      196.38      344.03    148.08 o 
  -9   8   6       12.89      162.14     88.81 o 
  -8   8   6      317.22      416.55    148.90 o 
  -7   8   6       59.67      128.73     76.99 o 
  -6   8   6      974.23      830.71    121.30 o 
  -5   8   6      109.47       51.86     34.92 o 
  -4   8   6     2141.36     2365.04    165.80 o 
  -3   8   6        1.83       -7.16     41.85 o 
  -2   8   6      886.16      745.34    119.67 o 
  -1   8   6        2.82      109.77    138.00 o 
   0   8   6     5748.05     5351.99    288.93 o 
   1   8   6      431.26      529.70     97.26 o 
   2   8   6      857.65      847.69     71.07 o 
   3   8   6    11962.99    11589.47    182.53 o 
   4   8   6       24.95       67.61     24.70 o 
   5   8   6      665.27      647.06     38.14 o 
   6   8   6        1.84       74.76     60.20 o 
   7   8   6      358.31      363.67     51.54 o 
   8   8   6       25.68       38.43     24.41 o 
   9   8   6      146.34      165.19    108.77 o 
  10   8   6        8.89       84.74     77.81 o 
  -9   9   6      455.31      423.68    108.16 o 
  -8   9   6      360.85      425.92    155.82 o 
  -7   9   6     3178.06     2673.03    236.69 o 
  -6   9   6      570.23      574.41    123.03 o 
  -5   9   6     1538.25     1428.35    218.03 o 
  -4   9   6        8.85       87.13     35.90 o 
  -3   9   6        6.50       39.78     45.65 o 
  -2   9   6      210.34      251.58    101.85 o 
  -1   9   6       91.95      109.54     55.63 o 
   0   9   6       49.51      150.62     49.27 o 
   1   9   6     3259.11     2776.76    224.16 o 
   2   9   6     4297.78     4327.68    124.05 o 
   3   9   6     9441.54     9258.90    223.77 o 
   4   9   6     1754.39     1775.40    270.09 o 
   5   9   6     3107.01     3088.64    219.78 o 
   6   9   6     1228.80     1292.46     68.16 o 
   7   9   6     2132.62     2020.25    109.08 o 
   8   9   6      275.35      312.95     56.25 o 
   9   9   6       61.63      191.27    103.47 o 
  10   9   6        5.74      -24.24     64.16 o 
  -8  10   6        3.81       42.16     66.00 o 
  -7  10   6        7.88      311.85    151.34 o 
  -6  10   6      717.48      586.02    123.23 o 
  -5  10   6      220.68      288.22    129.95 o 
  -4  10   6      363.22      413.37     65.69 o 
  -3  10   6      114.16      199.00     53.65 o 
  -2  10   6        5.10       29.99     55.70 o 
  -1  10   6      130.53       73.25     47.98 o 
   0  10   6      482.79      477.06     67.12 o 
   1  10   6       58.29       94.30     46.51 o 
   2  10   6     3802.32     3833.75    132.37 o 
   3  10   6      649.18      661.80     65.32 o 
   4  10   6       16.66       39.07     46.29 o 
   5  10   6      401.47      352.17     90.03 o 
   6  10   6       76.20       57.54     45.06 o 
   7  10   6     1988.06     2205.35    186.99 o 
   8  10   6      400.14      494.97    151.75 o 
   9  10   6       19.13        8.35     39.92 o 
  -8  11   6        3.04      195.54     86.77 o 
  -7  11   6      588.83      600.07    192.69 o 
  -6  11   6       87.77       63.35     87.18 o 
  -5  11   6     2138.86     2330.62    219.37 o 
  -4  11   6      164.60      183.42     53.64 o 
  -3  11   6     4882.35     4531.11    214.94 o 
  -2  11   6        1.03       31.88     38.36 o 
  -1  11   6      167.31      244.74     43.22 o 
   0  11   6      164.82      100.93     58.46 o 
   1  11   6       16.80       75.70     52.73 o 
   2  11   6      807.17      908.75     74.53 o 
   3  11   6      101.25      122.98     30.18 o 
   4  11   6     3250.82     3273.30    131.65 o 
   5  11   6      319.40      451.78    103.08 o 
   6  11   6     1099.86     1128.86    277.02 o 
   7  11   6       33.48       37.68     69.66 o 
   8  11   6       81.35      146.66    142.99 o 
   9  11   6       30.44      105.72     52.76 o 
  -8  12   6      616.08      611.68    166.62 o 
  -7  12   6       98.09      130.36     83.51 o 
  -6  12   6      623.13      748.36    168.04 o 
  -5  12   6      209.83      130.36     77.20 o 
  -4  12   6     1731.74     1766.41    169.08 o 
  -3  12   6      355.19      271.13     74.41 o 
  -2  12   6        6.10       68.88     50.64 o 
  -1  12   6      121.26      136.32     36.42 o 
   0  12   6     1360.06     1392.99    102.00 o 
   1  12   6      546.22      533.38     65.30 o 
   2  12   6     1979.18     1932.01     96.14 o 
   3  12   6     1387.82     1408.20     88.79 o 
   4  12   6     8192.63     8324.63    220.75 o 
   5  12   6      531.14      473.14     77.73 o 
   6  12   6      990.71      942.48    175.99 o 
   7  12   6      122.62      111.42     71.90 o 
   8  12   6       37.81        5.50     62.13 o 
   9  12   6       16.59       78.62     54.79 o 
  -7  13   6      180.83      482.95    185.77 o 
  -6  13   6      288.90      193.30    106.94 o 
  -5  13   6      130.92      107.55     88.20 o 
  -4  13   6       61.32      125.88     90.03 o 
  -3  13   6       98.04      177.59     35.44 o 
  -2  13   6      147.81      179.29     40.11 o 
  -1  13   6      125.10      140.46     45.41 o 
   0  13   6      281.59      275.96     47.67 o 
   1  13   6      121.31       89.05     34.36 o 
   2  13   6      533.78      479.76     60.32 o 
   3  13   6       64.99       78.79     37.25 o 
   4  13   6     2239.33     2004.40    420.62 o 
   5  13   6     1411.95     1227.98    200.02 o 
   6  13   6        6.48      108.36     72.92 o 
   7  13   6        3.93       28.52     59.68 o 
   8  13   6       10.72       34.02     70.27 o 
   9  13   6       11.70       60.50     96.96 o 
  -7  14   6        5.01      198.19    110.60 o 
  -6  14   6      184.07      191.47     94.92 o 
  -5  14   6      431.48      182.51     99.60 o 
  -4  14   6     2265.03     2070.51    196.36 o 
  -3  14   6      124.16      122.63     39.88 o 
  -2  14   6     1486.29     1414.45    377.23 o 
  -1  14   6      337.81      224.23     76.97 o 
   0  14   6      468.30      486.35     69.18 o 
   1  14   6     1061.13      948.99     73.02 o 
   2  14   6       27.55      126.36     49.80 o 
   3  14   6      238.71      267.73     31.56 o 
   4  14   6      757.97      663.88    123.84 o 
   5  14   6      165.49      144.62     74.35 o 
   6  14   6        2.45       46.03     53.77 o 
   7  14   6       67.15      158.88     78.22 o 
   8  14   6        3.41       98.79     66.20 o 
  -7  15   6       21.61      176.80     89.01 o 
  -6  15   6      242.85      237.10    110.40 o 
  -5  15   6      110.89       57.85     83.51 o 
  -4  15   6       43.06      249.52    131.38 o 
  -3  15   6     2719.85     2862.87    237.91 o 
  -2  15   6      132.62       97.82     49.67 o 
  -1  15   6     1765.73     1671.51    176.99 o 
   0  15   6      558.99      565.21     81.37 o 
   1  15   6     3039.54     2757.08    131.30 o 
   2  15   6     2471.80     2669.93    136.42 o 
   3  15   6     2204.60     2286.56     96.39 o 
   4  15   6       10.62      112.84     79.85 o 
   5  15   6      763.32      849.39    147.06 o 
   6  15   6      235.96      256.65    105.51 o 
   7  15   6        0.85       53.16     64.98 o 
   8  15   6       82.90      102.66     72.51 o 
  -6  16   6      140.34       33.61     74.75 o 
  -5  16   6        4.54      102.25     90.85 o 
  -4  16   6      287.39      104.90     94.10 o 
  -3  16   6       49.36      198.60    122.01 o 
  -2  16   6      377.79      297.52     97.57 o 
  -1  16   6      168.08      216.99     96.75 o 
   0  16   6       54.30      111.24     45.02 o 
   1  16   6     2030.35     2062.28    158.83 o 
   2  16   6      521.38      426.09     80.76 o 
   3  16   6      346.30      328.16     36.16 o 
   4  16   6       43.56       52.35     75.16 o 
   5  16   6        0.75      -10.59     72.31 o 
   6  16   6        3.01      103.88     70.48 o 
   7  16   6      115.82      145.64     74.75 o 
  -6  17   6      135.69       14.87     75.77 o 
  -5  17   6       40.25      152.77     95.53 o 
  -4  17   6       48.39       78.42     83.51 o 
  -3  17   6       20.29       73.74     88.40 o 
  -2  17   6      252.09      194.52    106.94 o 
  -1  17   6      144.06      106.50     42.65 o 
   0  17   6      564.92      565.09    129.04 o 
   1  17   6     1145.41     1018.53    155.52 o 
   2  17   6      170.93      218.95     64.16 o 
   3  17   6       25.05       56.29     21.11 o 
   4  17   6      113.29      225.49    124.66 o 
   5  17   6      782.75      699.47    285.37 o 
   6  17   6        4.90      -10.59     67.83 o 
   7  17   6      370.60      468.69    440.38 o 
  -5  18   6       14.12      182.30     85.35 o 
  -4  18   6       49.50      121.60     96.96 o 
  -3  18   6       14.35       18.13     83.31 o 
  -2  18   6     1801.54     1789.62    235.47 o 
  -1  18   6      378.70      388.27     98.79 o 
   0  18   6     2103.21     2337.24    388.95 o 
   1  18   6      255.00      311.21    119.97 o 
   2  18   6        2.93       52.49    102.15 o 
   3  18   6        0.73       14.96     12.41 o 
   4  18   6       27.85       22.20     35.65 o 
   5  18   6       69.95      206.95     99.60 o 
   6  18   6      154.63       90.23     69.25 o 
  -4  19   6       12.07       32.39     92.27 o 
  -3  19   6        2.59      184.54     86.77 o 
  -2  19   6       52.93      184.95     90.23 o 
  -1  19   6      429.52      524.30    181.69 o 
   0  19   6       52.64       80.89     71.60 o 
   1  19   6        2.61       22.16     42.47 o 
   2  19   6      352.36      433.25    145.23 o 
   3  19   6       43.18       83.51     71.09 o 
   4  19   6      102.77      120.38     95.33 o 
   5  19   6       20.73       96.96     77.40 o 
  -3  20   6      143.42      115.70     76.59 o 
  -2  20   6       79.22      128.53     72.92 o 
  -1  20   6       37.14      -44.40     86.36 o 
   0  20   6      281.11      272.13    102.66 o 
   1  20   6        0.49      128.94    119.77 o 
   2  20   6      981.16      939.42    236.89 o 
   3  20   6        3.13      -66.40     70.88 o 
   4  20   6      288.96      198.80    101.64 o 
  -2  21   6      127.01      215.10    102.25 o 
  -1  21   6        5.81      108.57     80.05 o 
   0  21   6       36.68      133.82     84.33 o 
   1  21   6       38.73      105.31     75.77 o 
   2  21   6        4.32      113.66    108.97 o 
   3  21   6       94.39       66.61     85.96 o 
  -2 -17   7       95.73       59.48     44.61 o 
  -1 -17   7      558.11      484.70    136.47 o 
   0 -17   7       99.20      135.22     72.72 o 
   1 -17   7      615.58      488.62    200.13 o 
   2 -17   7      222.82      222.62     71.58 o 
  -3 -16   7       65.73       78.62     37.07 o 
  -2 -16   7      137.39       84.72     30.94 o 
  -1 -16   7      287.52      221.68     55.35 o 
   0 -16   7       25.08       23.51     39.32 o 
   1 -16   7      326.65      309.72     87.93 o 
   2 -16   7      662.65      766.23    153.37 o 
   3 -16   7       72.90       48.49     48.20 o 
   4 -16   7      413.70      211.37     80.61 o 
  -4 -15   7       58.71       73.33     44.20 o 
  -3 -15   7      325.36      407.99    131.18 o 
  -2 -15   7      194.96      208.02     66.10 o 
  -1 -15   7      255.62      195.84     37.44 o 
   0 -15   7      747.41      669.32    113.44 o 
   1 -15   7       98.67      108.09     48.89 o 
   2 -15   7       99.16      170.58     59.33 o 
   3 -15   7      131.31      135.66     78.73 o 
   4 -15   7        5.03       99.87     57.29 o 
   5 -15   7        9.79      133.11     47.85 o 
  -4 -14   7      378.19      209.60    105.72 o 
  -3 -14   7       38.97       37.22     31.44 o 
  -2 -14   7     1175.24     1021.26     81.07 o 
  -1 -14   7       44.66       61.09     24.51 o 
   0 -14   7     2934.16     2842.75    129.50 o 
   1 -14   7      644.46      658.74    142.73 o 
   2 -14   7       42.01      125.10     58.18 o 
   3 -14   7       85.98      128.67     41.49 o 
   4 -14   7       52.44       53.71     38.90 o 
   5 -14   7      253.81      215.05     60.93 o 
   6 -14   7      155.66      210.02     67.83 o 
  -5 -13   7       19.65       28.31     42.57 o 
  -4 -13   7       49.33       80.11     35.26 o 
  -3 -13   7      212.72      145.03     40.51 o 
  -2 -13   7      527.28      409.08     65.65 o 
  -1 -13   7     1226.29     1159.31     89.05 o 
   0 -13   7     1262.93     1274.57     84.18 o 
   1 -13   7      223.73      249.06     45.84 o 
   2 -13   7      309.08      276.73     79.04 o 
   3 -13   7        0.67       54.72     27.07 o 
   4 -13   7       13.21      130.23     46.01 o 
   5 -13   7        9.06       33.55     40.96 o 
   6 -13   7       44.51      157.49     64.16 o 
  -5 -12   7       34.80       93.70     37.68 o 
  -4 -12   7      927.60      927.90     86.99 o 
  -3 -12   7     2864.53     2944.60    113.94 o 
  -2 -12   7      619.95      668.09     64.77 o 
  -1 -12   7      407.23      430.52     41.10 o 
   0 -12   7     2104.38     2046.05    111.39 o 
   1 -12   7       57.15      126.23     36.86 o 
   2 -12   7      104.38      137.49     45.09 o 
   3 -12   7       36.72       89.01     43.76 o 
   4 -12   7      467.93      307.65    101.74 o 
   5 -12   7      147.80      144.28     57.03 o 
   6 -12   7       43.30       92.65     55.59 o 
   7 -12   7       70.23      113.44     52.49 o 
  -6 -11   7       36.36       28.52     49.90 o 
  -5 -11   7      364.05      388.09     70.54 o 
  -4 -11   7       21.06       77.06     33.50 o 
  -3 -11   7     6343.26     6458.73    380.30 o 
  -2 -11   7      135.39      157.39     31.66 o 
  -1 -11   7      139.42      199.47     36.37 o 
   0 -11   7       43.23      101.90     29.28 o 
   1 -11   7      239.28      241.83     48.72 o 
   2 -11   7      673.13      714.92     65.30 o 
   3 -11   7       35.32       45.12     46.85 o 
   4 -11   7       99.16      131.88     49.80 o 
   5 -11   7       86.39      130.05     53.50 o 
   6 -11   7       82.35       96.67     36.25 o 
   7 -11   7      706.41      500.91    123.23 o 
  -6 -10   7       42.95       82.99     39.01 o 
  -5 -10   7      856.13      796.36     78.90 o 
  -4 -10   7      217.31      226.42     44.96 o 
  -3 -10   7     1748.69     1788.07     75.06 o 
  -2 -10   7      263.32      325.47     39.91 o 
  -1 -10   7     1132.29     1279.26     82.25 o 
   0 -10   7      180.83      175.12     43.32 o 
   1 -10   7     2294.46     2279.81    105.92 o 
   2 -10   7     1687.52     1769.70    107.77 o 
   3 -10   7       45.98      124.24     43.72 o 
   4 -10   7       60.71       66.17     56.29 o 
   5 -10   7        1.82       94.20     60.80 o 
   6 -10   7      307.89      365.19    116.82 o 
   7 -10   7      427.72      368.72     93.15 o 
   8 -10   7       23.42       87.18     72.51 o 
  -6  -9   7      183.54      200.02     73.94 o 
  -5  -9   7      231.32      263.23     43.22 o 
  -4  -9   7      308.95      359.20     55.06 o 
  -3  -9   7        7.33       23.40     24.48 o 
  -2  -9   7       79.03      155.69     37.36 o 
  -1  -9   7      181.85      198.15     33.50 o 
   0  -9   7      361.03      388.06     46.85 o 
   1  -9   7     1270.29     1278.30     71.07 o 
   2  -9   7       47.68       47.78     28.69 o 
   3  -9   7      101.05      145.77     43.70 o 
   4  -9   7       75.77      105.42     43.93 o 
   5  -9   7      532.04      515.19    149.92 o 
   6  -9   7       51.05      107.04     46.34 o 
   7  -9   7      318.39      339.30     95.20 o 
   8  -9   7      242.24      143.60     88.81 o 
  -7  -8   7       73.94       53.37     31.16 o 
  -6  -8   7     1158.48     1030.54    112.89 o 
  -5  -8   7      592.61      637.98     62.20 o 
  -4  -8   7      619.64      674.96     53.72 o 
  -3  -8   7      432.83      378.48     59.17 o 
  -2  -8   7      118.02      146.85     29.34 o 
  -1  -8   7      230.33      257.01     46.21 o 
   0  -8   7        8.30       38.96     32.02 o 
   1  -8   7       28.68      104.97     34.45 o 
   2  -8   7      450.60      356.29     50.43 o 
   3  -8   7        9.03       91.26     52.57 o 
   4  -8   7      174.01      260.38     62.71 o 
   5  -8   7      304.76      366.35    102.34 o 
   6  -8   7     2317.67     2257.00    200.63 o 
   7  -8   7      586.35      534.86    153.89 o 
   8  -8   7     2594.19     2726.67    429.68 o 
   9  -8   7      145.62      353.81    144.01 o 
  -7  -7   7      206.06      249.62     70.58 o 
  -6  -7   7     3345.83     3618.81    130.70 o 
  -5  -7   7        9.88       47.25     24.82 o 
  -4  -7   7     1877.00     1791.96    111.00 o 
  -3  -7   7      739.35      805.71     50.25 o 
  -2  -7   7     4952.04     4887.58    161.05 o 
  -1  -7   7     4153.17     4304.03     73.15 o 
   0  -7   7     2596.07     2683.51     89.76 o 
   1  -7   7      175.38      236.12     49.22 o 
   2  -7   7       80.21      111.47     40.39 o 
   3  -7   7      914.54      987.47     63.41 o 
   4  -7   7       95.40      143.19     44.16 o 
   5  -7   7      223.58      220.58     44.28 o 
   6  -7   7        0.45       64.86     74.35 o 
   7  -7   7        3.20       62.13    162.65 o 
   8  -7   7      519.23      685.78    148.73 o 
   9  -7   7       25.51       -5.30     90.64 o 
  -8  -6   7      154.32      113.55     30.17 o 
  -7  -6   7      294.97      336.24     67.30 o 
  -6  -6   7      200.44      187.15     37.48 o 
  -5  -6   7     2462.53     2527.79    119.99 o 
  -4  -6   7     1014.32      984.71     69.41 o 
  -3  -6   7       54.72       38.59     18.33 o 
  -2  -6   7     1192.04     1153.47     59.13 o 
  -1  -6   7      416.57      456.68     36.31 o 
   0  -6   7      177.18      173.38     27.79 o 
   1  -6   7      325.93      339.26     42.11 o 
   2  -6   7      102.22      186.70     46.27 o 
   3  -6   7        2.91       44.76     39.14 o 
   4  -6   7     1317.66     1119.81     70.89 o 
   5  -6   7      292.89      264.81     54.70 o 
   6  -6   7      925.86      949.92    116.76 o 
   7  -6   7      623.91      489.51     92.65 o 
   8  -6   7      220.87      198.12    112.34 o 
   9  -6   7      525.04      768.12    194.32 o 
  -8  -5   7       19.44       84.89     57.24 o 
  -7  -5   7      538.24      600.96     98.41 o 
  -6  -5   7        4.01        8.36     17.08 o 
  -5  -5   7        6.07       46.42     42.64 o 
  -4  -5   7      649.15      701.38     81.01 o 
  -3  -5   7      899.06     1034.53     41.77 o 
  -2  -5   7      803.22      908.33     43.20 o 
  -1  -5   7     2744.24     2969.61     84.97 o 
   0  -5   7      135.95      106.70     38.69 o 
   1  -5   7      519.73      484.55     45.85 o 
   2  -5   7        9.58       26.06     31.33 o 
   3  -5   7     1089.32     1081.46     68.85 o 
   4  -5   7      600.66      657.73    100.52 o 
   5  -5   7      618.26      533.81     83.86 o 
   6  -5   7      710.49      646.42     78.72 o 
   7  -5   7     5036.18     4679.22    306.70 o 
   8  -5   7      659.62      502.50    122.10 o 
   9  -5   7     1218.38     1162.87    219.37 o 
  -9  -4   7       25.12      104.49     48.27 o 
  -8  -4   7      130.22      195.80     50.07 o 
  -7  -4   7      550.54      594.87     75.21 o 
  -6  -4   7      324.95      411.13     95.80 o 
  -5  -4   7     8207.16     8489.94    190.72 o 
  -4  -4   7     1173.08     1184.58     68.65 o 
  -3  -4   7     8675.77     8938.22    151.06 o 
  -2  -4   7      495.44      505.51     34.65 o 
  -1  -4   7      357.50      346.75     35.58 o 
   0  -4   7     6652.58     7003.78    121.75 o 
   1  -4   7      979.35      937.05     55.69 o 
   2  -4   7       31.15       42.97     30.17 o 
   3  -4   7      147.50      129.66     32.51 o 
   4  -4   7      513.29      465.87     61.03 o 
   5  -4   7      322.82      394.79     53.41 o 
   6  -4   7      164.78      212.36     60.21 o 
   7  -4   7       45.55      121.63     64.36 o 
   8  -4   7     1447.91     1439.78    152.92 o 
   9  -4   7       74.65      161.93     93.09 o 
  10  -4   7       25.57      118.34     84.53 o 
  -9  -3   7       75.36       64.85     33.22 o 
  -8  -3   7      710.22      574.85    151.42 o 
  -7  -3   7        2.56       27.46     38.30 o 
  -6  -3   7       46.03       46.77     50.97 o 
  -5  -3   7      309.75      335.21     51.40 o 
  -4  -3   7      174.30      171.96     35.14 o 
  -3  -3   7       22.86       46.32     22.02 o 
  -2  -3   7      313.47      350.30     61.77 o 
  -1  -3   7        0.33       20.66     23.17 o 
   0  -3   7     2457.62     2441.75     62.06 o 
   1  -3   7      558.13      482.72     48.24 o 
   2  -3   7      285.19      316.92     37.31 o 
   3  -3   7       31.56       93.26     37.55 o 
   4  -3   7      112.16       91.16     31.68 o 
   5  -3   7     1154.00     1050.92    114.04 o 
   6  -3   7      318.69      233.48     90.85 o 
   7  -3   7      508.36      499.96    141.46 o 
   8  -3   7      111.94      156.95     71.84 o 
   9  -3   7     1168.89     1325.62    238.11 o 
  10  -3   7      154.01       44.40     79.64 o 
  -9  -2   7      654.06      785.97    125.31 o 
  -8  -2   7      273.29      100.80     37.98 o 
  -7  -2   7      648.57      642.83     66.37 o 
  -6  -2   7       83.17       91.89     29.98 o 
  -5  -2   7      188.51      274.40     71.97 o 
  -4  -2   7     1107.20     1093.76     92.98 o 
  -3  -2   7        3.70       18.27     21.88 o 
  -2  -2   7     1660.07     1974.78    147.47 o 
  -1  -2   7     5184.13     5643.82    142.23 o 
   0  -2   7     9541.67     9549.71    102.71 o 
   1  -2   7     1056.98     1080.26     59.36 o 
   2  -2   7       60.22       93.29     28.34 o 
   3  -2   7     1207.82     1474.32    105.01 o 
   4  -2   7     8596.87     8212.55    115.14 o 
   5  -2   7     2570.57     2573.34    175.45 o 
   6  -2   7     2921.56     2990.10    106.41 o 
   7  -2   7      113.96      133.86     41.86 o 
   8  -2   7     2462.10     2557.50    217.81 o 
   9  -2   7       99.79      104.90     79.44 o 
  10  -2   7      124.51      112.44    114.47 o 
  -9  -1   7      378.26      484.38    129.14 o 
  -8  -1   7     1410.13     1410.48    230.33 o 
  -7  -1   7       69.10       54.45     32.90 o 
  -6  -1   7     5608.00     5766.19    207.55 o 
  -5  -1   7      178.91      127.06     80.15 o 
  -4  -1   7     4680.02     4756.84    106.17 o 
  -3  -1   7       24.67       21.78     18.00 o 
  -2  -1   7      511.61      464.01     85.14 o 
  -1  -1   7     1051.81     1019.43     61.64 o 
   0  -1   7      160.80      154.64     24.22 o 
   1  -1   7     1485.17     1552.59     50.25 o 
   2  -1   7      331.64      329.94     36.61 o 
   3  -1   7       14.49       13.99     31.61 o 
   4  -1   7      105.35      164.72     44.20 o 
   5  -1   7     7450.83     7460.34    119.79 o 
   6  -1   7      292.00      280.42     50.18 o 
   7  -1   7     1851.17     1956.54    125.88 o 
   8  -1   7        4.03       87.92     38.02 o 
   9  -1   7      264.42      303.91    137.49 o 
  10  -1   7      477.00      515.13    141.16 o 
  -9   0   7      464.25      432.84    146.05 o 
  -8   0   7      377.21      308.30    167.03 o 
  -7   0   7      315.69      229.09     55.03 o 
  -6   0   7       12.84       69.08     47.26 o 
  -5   0   7     1745.87     1693.22     77.63 o 
  -4   0   7       33.90       52.98     21.82 o 
  -3   0   7     4332.53     4384.80    112.16 o 
  -2   0   7       17.50       14.05     17.96 o 
  -1   0   7      275.09      298.84     54.81 o 
   0   0   7     4391.39     4469.72     73.05 o 
   1   0   7       17.84       24.04     21.31 o 
   2   0   7     2467.88     2385.01     72.75 o 
   3   0   7       85.68       74.75     52.67 o 
   4   0   7     3304.69     3518.27    101.38 o 
   5   0   7       10.08       44.38     30.87 o 
   6   0   7    11886.07    11843.78    251.98 o 
   7   0   7       41.94       68.56     35.40 o 
   8   0   7     1374.96     1610.36    144.29 o 
   9   0   7      200.56      195.95    189.02 o 
  10   0   7      657.33      672.99    181.28 o 
  -9   1   7        9.54       28.31     45.42 o 
  -8   1   7     3791.37     3301.25    456.27 o 
  -7   1   7      452.75      475.04     49.96 o 
  -6   1   7       16.12       52.63     35.63 o 
  -5   1   7      816.31      962.32     98.01 o 
  -4   1   7     4590.02     4774.64    347.70 o 
  -3   1   7      514.41      502.02     56.06 o 
  -2   1   7      799.00      754.60     57.25 o 
  -1   1   7     3218.75     3133.65    100.61 o 
   0   1   7     1323.69     1302.32     59.21 o 
   1   1   7    29072.21    28699.96    289.85 o 
   2   1   7     1295.48     1393.76     55.02 o 
   3   1   7     8266.23     7755.95    102.30 o 
   4   1   7     3071.76     3034.27    120.72 o 
   5   1   7     4577.44     5002.46    195.49 o 
   6   1   7      370.91      430.70     54.50 o 
   7   1   7       68.03      108.15     33.21 o 
   8   1   7        3.51       91.73     48.31 o 
   9   1   7      507.28      585.41    189.84 o 
  10   1   7       17.11      179.86    127.92 o 
  -9   2   7     1390.33     1711.81    255.43 o 
  -8   2   7      259.65      269.58    101.95 o 
  -7   2   7     2015.34     2010.28    235.06 o 
  -6   2   7      462.43      610.21    196.97 o 
  -5   2   7     1254.05     1282.31     95.91 o 
  -4   2   7      131.98      150.45     31.61 o 
  -3   2   7     1416.31     1493.89     68.53 o 
  -2   2   7     3330.59     3466.95     73.66 o 
  -1   2   7     1380.03     1279.88     51.44 o 
   0   2   7    11580.46    11831.46     77.67 o 
   1   2   7      216.36      239.06     40.40 o 
   2   2   7    13105.46    12546.96    110.90 o 
   3   2   7       10.39       41.91     29.84 o 
   4   2   7    14362.62    14544.18    265.13 o 
   5   2   7       68.25      125.11     44.42 o 
   6   2   7     2996.24     3325.59    152.61 o 
   7   2   7     1434.47     1406.56     99.06 o 
   8   2   7       17.17       46.70     34.25 o 
   9   2   7      166.41      145.71     68.04 o 
  10   2   7       18.11        9.37     77.61 o 
  -9   3   7      226.17      234.85     87.99 o 
  -8   3   7       51.11      130.53     52.13 o 
  -7   3   7       14.09       52.68     35.51 o 
  -6   3   7     3318.45     3130.49    369.49 o 
  -5   3   7      797.18      857.31    169.57 o 
  -4   3   7     2121.10     2036.65    156.23 o 
  -3   3   7     1526.58     1487.03     88.40 o 
  -2   3   7       16.71       12.88     23.83 o 
  -1   3   7     1084.35     1115.06     57.53 o 
   0   3   7      580.15      492.90     44.43 o 
   1   3   7      168.98      166.81     29.19 o 
   2   3   7      629.95      632.46     35.09 o 
   3   3   7    21283.80    22058.13    283.52 o 
   4   3   7      182.06      215.17     35.37 o 
   5   3   7    15803.75    15740.66    169.86 o 
   6   3   7       34.90       74.28     54.90 o 
   7   3   7     6951.73     6927.64    198.20 o 
   8   3   7      430.04      493.90     88.14 o 
   9   3   7        3.79       23.21     50.87 o 
  10   3   7       55.36      150.12    100.62 o 
  -9   4   7       90.61      249.52     87.38 o 
  -8   4   7       40.70      111.73     67.32 o 
  -7   4   7     2641.92     2330.94    285.88 o 
  -6   4   7       11.50       72.71     29.50 o 
  -5   4   7     1170.19     1122.69    101.95 o 
  -4   4   7     1867.38     2003.63    208.48 o 
  -3   4   7     8258.35     8673.72    363.99 o 
  -2   4   7     5268.07     5176.13    111.26 o 
  -1   4   7      747.23      709.92     41.70 o 
   0   4   7     4722.35     4102.95     95.06 o 
   1   4   7      679.60      605.39     43.28 o 
   2   4   7     9635.90     9572.56    139.10 o 
   3   4   7       47.04       58.57     29.18 o 
   4   4   7     3080.16     2942.19    101.17 o 
   5   4   7      187.78      178.13     43.58 o 
   6   4   7      507.68      495.42     53.29 o 
   7   4   7      224.18      210.72     37.56 o 
   8   4   7        9.56       70.13     33.42 o 
   9   4   7      622.34      556.03    125.10 o 
  10   4   7       21.12      252.78    114.27 o 
  -9   5   7       15.33      237.91    234.45 o 
  -8   5   7      731.68      659.14    184.54 o 
  -7   5   7        7.17       40.08     45.52 o 
  -6   5   7     1107.45      984.21    104.84 o 
  -5   5   7        1.84       55.28     52.63 o 
  -4   5   7     1974.45     1906.14     89.83 o 
  -3   5   7     1911.42     2019.57    111.76 o 
  -2   5   7        0.05      117.18     42.98 o 
  -1   5   7       23.70      146.49     60.80 o 
   0   5   7      136.12      125.34     29.67 o 
   1   5   7    21131.17    21482.59    141.94 o 
   2   5   7       31.00       53.66     22.31 o 
   3   5   7    37501.32    38705.81    381.96 o 
   4   5   7      809.63      731.53     51.08 o 
   5   5   7       37.33       98.21     26.25 o 
   6   5   7      883.81      919.88     89.91 o 
   7   5   7        2.29       33.53     29.43 o 
   8   5   7     1174.73     1110.64    150.40 o 
   9   5   7      301.79      174.97     70.88 o 
  10   5   7       45.91       78.01     83.92 o 
  -9   6   7      982.26      886.46    163.56 o 
  -8   6   7        8.58       62.33     54.39 o 
  -7   6   7     2700.10     2552.08    364.91 o 
  -6   6   7      453.03      439.49     55.98 o 
  -5   6   7      677.48      835.61     81.41 o 
  -4   6   7     1277.67     1174.11    296.88 o 
  -3   6   7      255.68      247.69     50.46 o 
  -2   6   7      372.69      369.26     50.77 o 
  -1   6   7        2.44       43.07     35.74 o 
   0   6   7     2654.44     2842.61    242.90 o 
   1   6   7      419.06      457.73     40.47 o 
   2   6   7    28805.40    29751.22    262.16 o 
   3   6   7       68.55       99.98     28.57 o 
   4   6   7    14893.26    15042.23    198.40 o 
   5   6   7       53.27       53.97     25.85 o 
   6   6   7     1788.64     1809.64     78.48 o 
   7   6   7       10.02       51.84     23.14 o 
   8   6   7      107.34      175.51     58.55 o 
   9   6   7      307.42      327.00    228.13 o 
  10   6   7       85.75       36.26     84.33 o 
  -9   7   7       58.78      112.64     61.51 o 
  -8   7   7      135.51      183.52     90.03 o 
  -7   7   7      236.84      233.84    103.68 o 
  -6   7   7     1099.03     1170.62    133.43 o 
  -5   7   7      340.52      155.83     94.10 o 
  -4   7   7      919.37      956.47    104.90 o 
  -3   7   7     3404.10     3240.86    148.81 o 
  -2   7   7      275.16      370.96    153.68 o 
  -1   7   7     8853.01     9470.55    170.10 o 
   0   7   7       31.01       66.44     35.92 o 
   1   7   7     1205.22     1191.36    101.74 o 
   2   7   7      854.75      863.20     70.49 o 
   3   7   7     2137.76     2116.05     75.79 o 
   4   7   7      272.55      251.77     33.45 o 
   5   7   7      101.18       60.72     23.71 o 
   6   7   7      822.21      818.23     62.31 o 
   7   7   7     1006.62      949.62     67.28 o 
   8   7   7      618.43      622.86     84.54 o 
   9   7   7        2.30       66.81     44.40 o 
  -9   8   7      213.05      279.87    115.90 o 
  -8   8   7        0.34       77.81     59.27 o 
  -7   8   7      633.69      920.68    170.90 o 
  -6   8   7        0.83       41.00     74.86 o 
  -5   8   7     1029.23     1102.73     78.81 o 
  -4   8   7      143.65      152.15     63.27 o 
  -3   8   7        0.07       69.20     82.49 o 
  -2   8   7    10027.10    10511.46    350.14 o 
  -1   8   7        0.24      -45.91     45.91 o 
   0   8   7     8897.20     8239.19    426.93 o 
   1   8   7       81.46      140.77     42.06 o 
   2   8   7     5152.33     5518.92    176.42 o 
   3   8   7     3033.97     3260.44    102.33 o 
   4   8   7      357.08      377.01     35.40 o 
   5   8   7       11.88       59.83     19.90 o 
   6   8   7       62.14       65.05     23.59 o 
   7   8   7      274.92      234.07     49.09 o 
   8   8   7      840.91      836.44    110.42 o 
   9   8   7     1145.95     1451.70    422.25 o 
  -8   9   7     1364.50     1549.47    255.22 o 
  -7   9   7      838.86      826.37    152.56 o 
  -6   9   7      701.91      626.53    182.20 o 
  -5   9   7      129.96      120.62     42.19 o 
  -4   9   7        5.19      170.34     83.72 o 
  -3   9   7      188.00      125.44     62.53 o 
  -2   9   7      433.09      442.91     83.72 o 
  -1   9   7    15278.30    15648.14    297.40 o 
   0   9   7      666.24      639.86     68.29 o 
   1   9   7    16340.10    16112.86    328.04 o 
   2   9   7      496.78      557.62     56.72 o 
   3   9   7    23700.51    23674.66    234.33 o 
   4   9   7      160.70      167.06     37.42 o 
   5   9   7       64.02      116.89     55.36 o 
   6   9   7      536.82      556.31     71.19 o 
   7   9   7      111.97      102.75     43.59 o 
   8   9   7       75.54       62.97     98.38 o 
   9   9   7       24.99      194.52     91.05 o 
  10   9   7      205.31      119.77     61.31 o 
  -8  10   7       16.10        6.72     44.00 o 
  -7  10   7      740.29      536.72    160.51 o 
  -6  10   7     1849.77     1782.90    223.65 o 
  -5  10   7       14.35       83.01     62.23 o 
  -4  10   7      700.04      687.18     83.42 o 
  -3  10   7       53.36       76.96    128.63 o 
  -2  10   7     1273.53     1430.24    115.62 o 
  -1  10   7       20.69       96.73     58.19 o 
   0  10   7      256.72      326.76     65.38 o 
   1  10   7       25.76       75.44     50.22 o 
   2  10   7      648.99      669.21     53.29 o 
   3  10   7     3101.11     3294.15    208.77 o 
   4  10   7     1637.62     1659.90     73.59 o 
   5  10   7      365.14      335.36     72.51 o 
   6  10   7      152.43      239.83     66.48 o 
   7  10   7     1961.34     2005.94    190.45 o 
   8  10   7        5.29       29.22     77.81 o 
   9  10   7      907.48      612.90    288.83 o 
  -8  11   7      448.62      466.45    439.36 o 
  -7  11   7       39.96       31.57     74.35 o 
  -6  11   7       26.49      113.05     84.74 o 
  -5  11   7     1688.46     1738.50    169.67 o 
  -4  11   7       11.30       58.59     38.47 o 
  -3  11   7     2139.38     1965.79    128.80 o 
  -2  11   7       66.46      197.68     72.11 o 
  -1  11   7     9321.27     9813.22    349.33 o 
   0  11   7       16.65      142.81     73.12 o 
   1  11   7       95.77       55.69     53.55 o 
   2  11   7       29.87       42.82     31.88 o 
   3  11   7      402.04      400.94     56.20 o 
   4  11   7       21.00       26.38     12.27 o 
   5  11   7      195.19      191.85     58.49 o 
   6  11   7       99.36      141.16     80.87 o 
   7  11   7      324.32      270.91     95.33 o 
   8  11   7     2075.72     1995.96    257.67 o 
   9  11   7      150.99      289.65    127.31 o 
  -8  12   7       95.60       80.05     42.57 o 
  -7  12   7      219.53      202.88     89.62 o 
  -6  12   7     1071.83     1099.52    204.30 o 
  -5  12   7      577.32      601.50    138.31 o 
  -4  12   7     1094.67     1045.06    146.56 o 
  -3  12   7      331.06      258.62     58.16 o 
  -2  12   7     4544.17     4379.07    134.75 o 
  -1  12   7      515.54      637.85     81.40 o 
   0  12   7    16476.58    17148.85    390.16 o 
   1  12   7        7.01      111.16    103.17 o 
   2  12   7     3803.44     4040.08    147.56 o 
   3  12   7       78.61       58.26     14.02 o 
   4  12   7     4209.31     4244.92    165.91 o 
   5  12   7       26.91      129.33     47.71 o 
   6  12   7      123.65      109.38    103.47 o 
   7  12   7      224.09      464.41    162.75 o 
   8  12   7      179.40      241.58    124.25 o 
   9  12   7       35.26       23.63     57.64 o 
  -7  13   7      315.92      638.37    173.54 o 
  -6  13   7       18.24       39.31     76.79 o 
  -5  13   7       18.65      148.69     90.85 o 
  -4  13   7      205.70      302.68     97.57 o 
  -3  13   7     2040.72     2312.16    140.47 o 
  -2  13   7       31.32       11.59     42.57 o 
  -1  13   7      442.40      612.96     66.41 o 
   0  13   7      426.71      454.40     64.08 o 
   1  13   7     1249.89     1161.37     82.77 o 
   2  13   7      228.99      211.72     45.68 o 
   3  13   7      800.87      754.42     49.68 o 
   4  13   7     6586.11     6051.11    239.55 o 
   5  13   7        8.71      126.49    103.88 o 
   6  13   7      946.32      964.68    110.40 o 
   7  13   7       92.58       35.03     78.22 o 
   8  13   7      151.78      202.47    118.55 o 
   9  13   7        9.33      -26.07     66.81 o 
  -7  14   7       16.88      113.66     74.75 o 
  -6  14   7     1022.44     1115.20    201.04 o 
  -5  14   7        5.94      102.25     97.98 o 
  -4  14   7     2361.01     2562.63    214.69 o 
  -3  14   7       51.20       62.97     72.62 o 
  -2  14   7     1425.55     1285.47    247.83 o 
  -1  14   7        0.08        9.04     33.64 o 
   0  14   7     1415.10     1474.82    171.37 o 
   1  14   7        0.48       43.93     35.42 o 
   2  14   7     1217.97     1364.15    141.33 o 
   3  14   7      178.10      201.67     28.47 o 
   4  14   7     3037.60     3005.65    279.26 o 
   5  14   7     1557.69     1946.06    184.34 o 
   6  14   7        0.42       51.53     92.88 o 
   7  14   7       11.58       55.61     72.51 o 
   8  14   7       39.68      173.75     80.46 o 
  -7  15   7        2.80       26.28     67.42 o 
  -6  15   7       10.92       79.44     84.74 o 
  -5  15   7     1330.27     1534.40    211.84 o 
  -4  15   7      578.40      486.62    143.19 o 
  -3  15   7     5246.69     5774.82    404.94 o 
  -2  15   7        0.31       64.66     34.18 o 
  -1  15   7     2805.27     2587.96    603.84 o 
   0  15   7       35.58       60.49     36.30 o 
   1  15   7     1406.17     1475.66    106.88 o 
   2  15   7        2.20      118.19     39.43 o 
   3  15   7      143.79      147.39     21.92 o 
   4  15   7      311.82      394.34     82.49 o 
   5  15   7      413.72      458.91    117.12 o 
   6  15   7       19.11       63.55     78.01 o 
   7  15   7       22.90      148.29    103.68 o 
   8  15   7      683.71      827.39    202.06 o 
  -6  16   7       61.62       19.76     74.55 o 
  -5  16   7       46.15       63.55     89.83 o 
  -4  16   7        8.95      116.10    121.81 o 
  -3  16   7       12.44       47.46     89.83 o 
  -2  16   7       16.46       13.27     38.20 o 
  -1  16   7       13.27      107.54     55.00 o 
   0  16   7      917.82      874.11    110.81 o 
   1  16   7      271.63      244.45     57.05 o 
   2  16   7      870.04      987.09    227.52 o 
   3  16   7      523.90      619.01     81.28 o 
   4  16   7        3.62       84.33     76.59 o 
   5  16   7      983.80     1345.37    192.28 o 
   6  16   7       87.92      167.03     91.05 o 
   7  16   7      321.57      204.91    103.07 o 
  -5  17   7     1043.67      974.25    180.88 o 
  -4  17   7       34.29      154.40     99.20 o 
  -3  17   7      424.87      379.07    128.32 o 
  -2  17   7        0.30       -7.74     88.40 o 
  -1  17   7     1236.09     1130.15    186.68 o 
   0  17   7       29.83       20.64     65.59 o 
   1  17   7     2660.38     2578.34    163.61 o 
   2  17   7      218.64      258.35     62.30 o 
   3  17   7      566.35      563.35     77.39 o 
   4  17   7        4.44      135.66     81.07 o 
   5  17   7       80.44       82.09     74.55 o 
   6  17   7      734.68      757.52    206.13 o 
   7  17   7       47.20       61.11     51.33 o 
  -5  18   7       16.83      142.99     59.68 o 
  -4  18   7     2173.23     2217.37    358.29 o 
  -3  18   7       16.35      161.32     94.10 o 
  -2  18   7     2107.84     1761.51    504.13 o 
  -1  18   7       59.34       43.46     50.82 o 
   0  18   7       73.40       76.10     68.44 o 
   1  18   7      185.00      144.88     94.41 o 
   2  18   7       39.45       33.54     78.83 o 
   3  18   7       12.53       46.40     17.44 o 
   4  18   7       25.21      -17.11     63.14 o 
   5  18   7     1074.51     1277.75    220.80 o 
   6  18   7        0.51       57.64    105.92 o 
  -4  19   7       25.76       90.85     92.68 o 
  -3  19   7     1319.24     1274.29    304.72 o 
  -2  19   7       12.19      153.18     86.57 o 
  -1  19   7     1102.67     1074.26    382.12 o 
   0  19   7      240.53      120.06     44.19 o 
   1  19   7       23.45       25.95     61.11 o 
   2  19   7       18.62       53.37     82.70 o 
   3  19   7      103.74      183.52     92.07 o 
   4  19   7      256.02      511.87    174.56 o 
   5  19   7        2.39       76.38     70.07 o 
  -3  20   7       97.24       32.59     84.94 o 
  -2  20   7      300.44       83.92     81.68 o 
  -1  20   7      121.96      260.72    133.01 o 
   0  20   7      332.07      490.89    176.40 o 
   1  20   7       27.53       81.48     52.14 o 
   2  20   7      126.49      163.97     88.61 o 
   3  20   7      540.04      617.18    215.10 o 
   4  20   7        9.03      -31.78     68.03 o 
   5  20   7      226.99      340.57    116.51 o 
  -2  21   7        0.29      -18.13     66.20 o 
  -1  21   7       93.37      106.73     72.51 o 
   0  21   7       96.43      199.41    124.25 o 
   1  21   7        6.44        2.24     69.25 o 
   2  21   7      525.82      536.11    157.66 o 
   3  21   7       36.50      135.45     79.44 o 
  -2 -16   8       31.09       58.26     62.94 o 
  -1 -16   8      115.97      100.94     41.80 o 
   0 -16   8      354.92      256.21     77.36 o 
   1 -16   8      229.43      274.98    100.62 o 
   2 -16   8      375.37      192.28    131.79 o 
   3 -16   8      264.03      202.54    163.05 o 
  -3 -15   8       11.31       67.42     60.29 o 
  -2 -15   8       28.20       49.10     33.59 o 
  -1 -15   8      835.11      766.24    138.45 o 
   0 -15   8        1.29      101.33     43.39 o 
   1 -15   8      575.31      509.26    121.52 o 
   2 -15   8       14.54       29.35     36.39 o 
   3 -15   8      637.88      743.35    154.90 o 
   4 -15   8        9.51      138.25     50.89 o 
  -4 -14   8      130.20       65.38     45.83 o 
  -3 -14   8      637.37      544.95    122.83 o 
  -2 -14   8      856.75      754.41    102.42 o 
  -1 -14   8      495.33      355.80     52.52 o 
   0 -14   8     2631.65     2553.05    181.55 o 
   1 -14   8      324.80      339.04     74.32 o 
   2 -14   8     1740.12     1738.51    250.74 o 
   3 -14   8      106.10      109.21     45.66 o 
   4 -14   8      356.72      435.57    121.67 o 
   5 -14   8      224.54      196.37     60.12 o 
  -4 -13   8       25.47       65.76     24.62 o 
  -3 -13   8       49.87      122.23     30.26 o 
  -2 -13   8      101.61       87.81     25.54 o 
  -1 -13   8      405.50      335.88     55.54 o 
   0 -13   8     1048.11      915.66     83.12 o 
   1 -13   8     2280.80     2420.07    133.85 o 
   2 -13   8        6.15       87.17    148.90 o 
   3 -13   8      282.20      207.64     69.83 o 
   4 -13   8       25.75       71.09     48.58 o 
   5 -13   8       70.81      191.96     59.91 o 
   6 -13   8       21.73      118.85     48.42 o 
  -5 -12   8        4.20       13.65     30.15 o 
  -4 -12   8      311.50      283.75     69.92 o 
  -3 -12   8       20.26       42.47     17.17 o 
  -2 -12   8     1880.62     1822.74    113.47 o 
  -1 -12   8       23.50       77.79     34.70 o 
   0 -12   8     5806.16     5854.00    195.93 o 
   1 -12   8       45.23       87.64     34.03 o 
   2 -12   8     1979.45     2079.31    155.08 o 
   3 -12   8       66.95      137.13     58.73 o 
   4 -12   8     2452.02     2722.40    320.30 o 
   5 -12   8       89.49      113.93    128.53 o 
   6 -12   8     1693.26     1578.76    208.43 o 
   7 -12   8      116.11      148.01    145.94 o 
  -5 -11   8      232.44      271.87     90.85 o 
  -4 -11   8     1362.47     1442.74     78.42 o 
  -3 -11   8     4868.23     4965.08    149.62 o 
  -2 -11   8      770.92      790.99     62.52 o 
  -1 -11   8     2098.86     2236.70    103.27 o 
   0 -11   8       17.25      100.89     36.95 o 
   1 -11   8      669.40      653.19     59.55 o 
   2 -11   8      152.48      190.46     42.21 o 
   3 -11   8     1035.71      989.87     91.57 o 
   4 -11   8      487.23      656.52    112.22 o 
   5 -11   8     1358.32     1311.48    201.78 o 
   6 -11   8      216.05      247.22    114.37 o 
   7 -11   8      782.88     1001.60    222.53 o 
  -6 -10   8       19.84       44.20     36.05 o 
  -5 -10   8      166.50       37.44     43.39 o 
  -4 -10   8       35.46       72.43     23.16 o 
  -3 -10   8     2657.63     2643.93     95.39 o 
  -2 -10   8      541.97      588.91     59.61 o 
  -1 -10   8        1.29       34.95     25.54 o 
   0 -10   8      779.48      694.72     77.52 o 
   1 -10   8       35.35       15.51     37.16 o 
   2 -10   8      600.10      564.39     65.16 o 
   3 -10   8        1.41       56.99     37.11 o 
   4 -10   8     1353.89     1605.85    151.22 o 
   5 -10   8        1.28       54.32     86.87 o 
   6 -10   8        3.53       81.92     43.08 o 
   7 -10   8        0.76       31.28     56.03 o 
   8 -10   8      399.95      278.45     79.90 o 
  -6  -9   8        2.58       -0.77     14.71 o 
  -5  -9   8      499.80      499.23     84.32 o 
  -4  -9   8        0.85       43.26     19.98 o 
  -3  -9   8     1942.51     2000.04     51.80 o 
  -2  -9   8      259.82      372.49     44.08 o 
  -1  -9   8     4469.93     4610.38    137.26 o 
   0  -9   8      123.28      110.57     34.25 o 
   1  -9   8    17524.02    18040.36    234.47 o 
   2  -9   8      339.38      386.31     85.44 o 
   3  -9   8     8441.24     8734.15    228.55 o 
   4  -9   8       11.10       60.28     48.27 o 
   5  -9   8      799.05      884.58    153.18 o 
   6  -9   8        0.11       94.65     65.16 o 
   7  -9   8     1504.18     1453.43    391.19 o 
   8  -9   8      199.80      164.44     81.78 o 
  -7  -8   8     1851.88     1553.34    238.52 o 
  -6  -8   8      295.64      347.25     59.83 o 
  -5  -8   8     1742.84     1817.12    114.58 o 
  -4  -8   8      590.15      654.98     70.11 o 
  -3  -8   8      192.18      199.76     31.08 o 
  -2  -8   8        5.94       21.27     24.30 o 
  -1  -8   8        7.86       79.14     32.02 o 
   0  -8   8       32.69       67.88     30.23 o 
   1  -8   8     1355.51     1243.25     70.73 o 
   2  -8   8      374.90      473.98     61.28 o 
   3  -8   8      245.23      278.64     52.22 o 
   4  -8   8     1913.82     1963.17    102.99 o 
   5  -8   8        7.61      107.57     67.72 o 
   6  -8   8      914.50      760.18    112.11 o 
   7  -8   8      120.28      135.12     68.57 o 
   8  -8   8      100.96      109.06     59.34 o 
  -7  -7   8       10.00       53.17     27.22 o 
  -6  -7   8     3279.58     3440.34    217.58 o 
  -5  -7   8      327.55      417.01     54.31 o 
  -4  -7   8      651.32      614.23     69.64 o 
  -3  -7   8     1920.82     1885.92     85.97 o 
  -2  -7   8       33.33       52.16     30.02 o 
  -1  -7   8     1379.07     1393.78     54.70 o 
   0  -7   8        4.11      105.92     38.93 o 
   1  -7   8     5182.65     5335.51    137.03 o 
   2  -7   8      523.88      623.73     75.73 o 
   3  -7   8      413.68      438.37     57.96 o 
   4  -7   8       35.09       38.98     46.71 o 
   5  -7   8     4638.23     4126.43    202.42 o 
   6  -7   8      382.36      402.86     65.14 o 
   7  -7   8     1618.12     1558.60    195.14 o 
   8  -7   8      102.49      106.68     60.26 o 
   9  -7   8       30.85       48.68     88.20 o 
  -8  -6   8      378.79      417.57    142.99 o 
  -7  -6   8       97.47      151.00     41.76 o 
  -6  -6   8      685.33      738.61    103.17 o 
  -5  -6   8      874.37      929.39     80.30 o 
  -4  -6   8      703.91      758.98     89.07 o 
  -3  -6   8      496.53      536.93     49.15 o 
  -2  -6   8    15454.53    16139.43    238.13 o 
  -1  -6   8      546.20      483.58     36.95 o 
   0  -6   8    24436.78    24926.68    249.68 o 
   1  -6   8        7.02       97.50     30.70 o 
   2  -6   8     7712.78     7164.90    116.12 o 
   3  -6   8      170.35      171.91     48.44 o 
   4  -6   8     2814.34     2669.86    119.19 o 
   5  -6   8      276.99      192.09     48.51 o 
   6  -6   8       89.25      107.55     84.12 o 
   7  -6   8      547.80      427.04    115.95 o 
   8  -6   8      347.74      357.42    133.32 o 
   9  -6   8      423.41      443.64    164.99 o 
  -8  -5   8     2201.75     2573.02    378.25 o 
  -7  -5   8      204.59      208.71     65.31 o 
  -6  -5   8       43.89       56.23     23.86 o 
  -5  -5   8       62.35       94.98     37.48 o 
  -4  -5   8       99.90       67.56     35.98 o 
  -3  -5   8       66.94       77.50     14.37 o 
  -2  -5   8       46.37       66.47     33.42 o 
  -1  -5   8      148.59      183.55     22.84 o 
   0  -5   8      245.79      252.89     33.05 o 
   1  -5   8      685.91      592.60     40.14 o 
   2  -5   8       89.77      115.64     35.17 o 
   3  -5   8     4554.17     4713.05    111.98 o 
   4  -5   8        0.12       56.82     37.72 o 
   5  -5   8        3.59       55.69     54.60 o 
   6  -5   8      148.66      171.42     64.68 o 
   7  -5   8     1370.66     1308.80    163.38 o 
   8  -5   8        1.83      108.79     55.81 o 
   9  -5   8      278.32      229.36    103.07 o 
  -8  -4   8       16.38       48.02     72.31 o 
  -7  -4   8      376.90      429.79     59.16 o 
  -6  -4   8      784.72      826.24     68.48 o 
  -5  -4   8      296.81      291.71     55.16 o 
  -4  -4   8     5431.90     5427.83    102.65 o 
  -3  -4   8      397.99      369.52     51.07 o 
  -2  -4   8    10545.31    10451.94    260.52 o 
  -1  -4   8     1274.68     1264.49     67.15 o 
   0  -4   8      250.07      276.04     32.01 o 
   1  -4   8       12.48       57.06     44.04 o 
   2  -4   8     4313.42     4096.94    162.88 o 
   3  -4   8       41.43       68.57     37.93 o 
   4  -4   8     4838.05     4638.19    113.81 o 
   5  -4   8       50.51       71.18     37.64 o 
   6  -4   8     3885.85     4106.95    172.36 o 
   7  -4   8      424.89      509.30    107.52 o 
   8  -4   8      131.84      292.84     86.57 o 
   9  -4   8       59.51      -45.86     57.27 o 
  -9  -3   8       28.98       82.49     53.77 o 
  -8  -3   8      314.21      407.21    101.80 o 
  -7  -3   8      132.17       98.68     52.98 o 
  -6  -3   8       20.66       62.48     20.14 o 
  -5  -3   8     5935.18     5939.15    145.73 o 
  -4  -3   8      660.22      612.61     63.99 o 
  -3  -3   8     9908.64     9585.87    267.85 o 
  -2  -3   8      138.57      172.08     61.87 o 
  -1  -3   8    10636.50    10167.26    156.86 o 
   0  -3   8        8.39       61.53     33.81 o 
   1  -3   8     6312.02     5850.72    141.80 o 
   2  -3   8      475.66      444.90     51.63 o 
   3  -3   8     2033.28     1724.62    173.65 o 
   4  -3   8      279.26      251.88     41.56 o 
   5  -3   8        2.14       39.65     41.37 o 
   6  -3   8     1450.57     1328.32     98.20 o 
   7  -3   8       74.01      152.64    110.91 o 
   8  -3   8     2130.87     2351.32    217.20 o 
   9  -3   8       64.31       83.06     63.98 o 
  10  -3   8      714.38     1133.33    222.23 o 
  -9  -2   8      242.37      375.81    138.10 o 
  -8  -2   8      280.18      309.01    125.64 o 
  -7  -2   8       51.30       46.06     21.79 o 
  -6  -2   8      603.27      601.67     57.85 o 
  -5  -2   8      161.44      118.73     64.71 o 
  -4  -2   8      310.78      368.66     60.93 o 
  -3  -2   8      103.45      221.21     79.44 o 
  -2  -2   8     2327.35     2085.18    155.42 o 
  -1  -2   8        0.20      199.35    102.46 o 
   0  -2   8    24990.32    26725.86    234.39 o 
   1  -2   8      513.57      571.96     50.19 o 
   2  -2   8        6.72       94.69     30.93 o 
   3  -2   8     1483.26     1417.32     75.56 o 
   4  -2   8      285.94      244.56     47.31 o 
   5  -2   8      302.74      293.41     60.09 o 
   6  -2   8       82.54      111.21     37.27 o 
   7  -2   8      326.12      294.58     59.76 o 
   8  -2   8        4.26      135.62     72.34 o 
   9  -2   8      281.99      242.80     69.06 o 
  10  -2   8        8.73      125.68    134.64 o 
  -9  -1   8      108.12      150.89     49.08 o 
  -8  -1   8     1038.80      946.43    153.02 o 
  -7  -1   8      397.28      405.68     50.01 o 
  -6  -1   8        5.35       83.65     27.68 o 
  -5  -1   8     2235.65     2394.35    109.29 o 
  -4  -1   8     1242.41     1214.80     48.49 o 
  -3  -1   8     1665.42     1541.46    100.50 o 
  -2  -1   8      343.17      478.88    100.01 o 
  -1  -1   8    21181.60    22156.12    789.81 o 
   0  -1   8     1188.36     1188.34     42.25 o 
   1  -1   8      273.50      175.69     30.64 o 
   2  -1   8      246.96      222.90     40.44 o 
   3  -1   8    16950.90    17936.27    236.40 o 
   4  -1   8      516.60      529.86     47.67 o 
   5  -1   8     1175.47     1267.18     77.47 o 
   6  -1   8      890.42      821.08     73.82 o 
   7  -1   8        1.45      102.41     46.33 o 
   8  -1   8      441.84      457.80     72.25 o 
   9  -1   8        6.06      135.25     97.57 o 
  10  -1   8       36.58      217.74     99.60 o 
  -9   0   8        5.90       -7.33     42.57 o 
  -8   0   8      967.87      725.08    313.38 o 
  -7   0   8      117.78      179.44     64.06 o 
  -6   0   8     1599.85     1598.34    129.55 o 
  -5   0   8      518.52      633.53     85.55 o 
  -4   0   8     9436.34    10090.10    192.45 o 
  -3   0   8       16.61       37.45     16.56 o 
  -2   0   8     3542.57     3411.40    187.40 o 
  -1   0   8      370.79      457.96     59.21 o 
   0   0   8     5556.20     5842.12     84.04 o 
   1   0   8      912.67      809.76     59.78 o 
   2   0   8      624.53      620.43     88.20 o 
   3   0   8     1119.48     1131.76     63.61 o 
   4   0   8      855.98     1071.92     71.74 o 
   5   0   8      845.46      799.19     68.15 o 
   6   0   8       91.35       39.23     40.07 o 
   7   0   8     2262.54     2370.68    155.36 o 
   8   0   8       89.20       68.88     44.43 o 
   9   0   8      860.53     1433.37    195.34 o 
  10   0   8      608.44      721.27    184.34 o 
  -9   1   8      134.83       85.96     61.72 o 
  -8   1   8      216.84      274.67     63.56 o 
  -7   1   8      170.04      200.02     51.21 o 
  -6   1   8      368.86      284.16     50.05 o 
  -5   1   8     2737.87     2936.94    111.35 o 
  -4   1   8       39.77      104.84     36.05 o 
  -3   1   8    15661.64    16798.11    320.86 o 
  -2   1   8      222.60      240.25     28.44 o 
  -1   1   8     1463.08     1578.44     53.79 o 
   0   1   8      297.49      315.71     28.44 o 
   1   1   8      210.14      155.40     26.52 o 
   2   1   8      298.90      305.96     36.38 o 
   3   1   8      851.13      858.20     64.64 o 
   4   1   8     1534.98     1630.47     81.70 o 
   5   1   8        4.09       43.97     28.41 o 
   6   1   8      901.59      904.21     85.77 o 
   7   1   8      664.07      692.31     93.27 o 
   8   1   8       37.95       79.88     41.18 o 
   9   1   8       93.64      -11.41     85.35 o 
  10   1   8      342.41      181.49     94.51 o 
  -8   2   8     1570.83     1374.15    292.40 o 
  -7   2   8      268.32      166.31     46.88 o 
  -6   2   8       78.19      107.55     52.14 o 
  -5   2   8      319.55      252.95     53.58 o 
  -3   2   8       33.64       48.40     16.16 o 
  -2   2   8       16.13       32.63     27.45 o 
  -1   2   8       54.58       54.14     17.97 o 
   1   2   8      211.41      205.47     27.56 o 
   2   2   8     7692.66     6939.70    103.41 o 
   3   2   8     1254.90     1298.12     61.04 o 
   4   2   8     1986.91     2064.23     85.65 o 
   5   2   8     2442.03     2573.75    139.32 o 
   6   2   8       72.67      112.79     37.11 o 
   7   2   8      678.43      619.89     65.58 o 
   8   2   8        0.86       91.95     39.39 o 
   9   2   8       36.73       98.79     90.85 o 
  10   2   8        0.81      196.15     99.81 o 
  -9   3   8      189.09      274.78     99.20 o 
  -8   3   8       30.14       81.64     24.73 o 
  -7   3   8     4357.56     4374.30    197.75 o 
  -6   3   8       62.68      123.03     54.39 o 
  -5   3   8     2654.76     2672.03    367.36 o 
  -4   3   8      130.56      125.82     39.64 o 
  -3   3   8      347.24      420.54     58.33 o 
  -2   3   8      765.52      783.63     65.16 o 
  -1   3   8    25189.48    26036.96    260.50 o 
   0   3   8      249.70      240.51     38.87 o 
   1   3   8       33.73       67.16     18.86 o 
   2   3   8     1543.07     1522.67     73.14 o 
   3   3   8        8.82       59.24     30.77 o 
   4   3   8     3914.50     4107.73    115.75 o 
   5   3   8     3152.24     3071.67    102.19 o 
   6   3   8     1380.40     1239.01    112.54 o 
   7   3   8     3301.36     3374.63    198.33 o 
   8   3   8       11.22       83.31     38.93 o 
   9   3   8      708.65      999.30    321.32 o 
  10   3   8       50.15      -30.55     93.90 o 
  -9   4   8       32.54      201.45     85.35 o 
  -8   4   8      367.71      166.73    193.00 o 
  -7   4   8        4.90       46.03     60.29 o 
  -6   4   8     3691.75     3551.36    495.68 o 
  -5   4   8      497.67      542.32     90.34 o 
  -4   4   8     5405.97     5090.72    324.17 o 
  -3   4   8       25.29       32.12     28.95 o 
  -2   4   8     3815.32     3785.51     94.43 o 
  -1   4   8      452.34      366.69     38.60 o 
   0   4   8      175.06      189.77     33.10 o 
   1   4   8       30.90       69.37     26.26 o 
   2   4   8       45.81       94.29     28.11 o 
   3   4   8     2486.67     2399.98     61.93 o 
   4   4   8       33.44       65.45     48.77 o 
   5   4   8      462.28      387.68     48.85 o 
   6   4   8      624.79      546.54     62.63 o 
   7   4   8     2012.14     2044.07    108.49 o 
   8   4   8        9.22       55.11     20.61 o 
   9   4   8      128.58      276.86    232.41 o 
  10   4   8      169.34      475.82    456.06 o 
  -9   5   8      141.72      159.08     86.36 o 
  -8   5   8      110.67      324.48    111.83 o 
  -7   5   8     2553.95     2153.00    375.81 o 
  -6   5   8       17.93       35.85     84.94 o 
  -5   5   8       27.49       20.78     41.01 o 
  -4   5   8      136.42      143.10     56.51 o 
  -3   5   8     9996.46    10421.82    173.60 o 
  -2   5   8        0.68       40.77     77.40 o 
  -1   5   8     3964.06     3754.17    196.87 o 
   0   5   8       45.47       75.54     27.76 o 
   1   5   8      840.53      702.56     76.38 o 
   2   5   8     3143.08     2941.28     77.97 o 
   3   5   8      160.34      132.93     30.52 o 
   4   5   8     1622.19     1518.21     64.39 o 
   5   5   8      211.22      200.63     36.77 o 
   6   5   8      625.58      617.07     61.13 o 
   7   5   8      421.39      497.67     66.41 o 
   8   5   8      246.62      338.95    104.70 o 
   9   5   8      117.73      140.14     62.94 o 
  10   5   8       58.85      227.93    138.71 o 
  -9   6   8        5.23      112.03     57.64 o 
  -8   6   8     1344.54     1388.35    178.84 o 
  -7   6   8       17.53       80.12     34.84 o 
  -6   6   8      161.61      221.20     49.44 o 
  -5   6   8      297.92      283.33     61.49 o 
  -4   6   8     4142.46     4184.91    131.27 o 
  -3   6   8     2966.23     3009.15    135.24 o 
  -2   6   8     2952.58     3040.33    114.69 o 
  -1   6   8       82.11       98.29     37.07 o 
   0   6   8     2916.37     2957.55     71.38 o 
   1   6   8      521.45      482.19     63.17 o 
   2   6   8     1782.39     1529.74     60.41 o 
   3   6   8     2965.28     2873.66     97.90 o 
   4   6   8     4048.01     3208.73    203.49 o 
   5   6   8        4.47       32.37     48.04 o 
   6   6   8     1114.07     1020.82     59.13 o 
   7   6   8       23.00       36.21     61.88 o 
   8   6   8      131.88      167.74     52.70 o 
   9   6   8      103.97       98.18     43.88 o 
  10   6   8      322.93      619.22    159.69 o 
  -9   7   8      154.52      134.84     67.42 o 
  -8   7   8      165.81      403.92    142.58 o 
  -7   7   8     2283.64     2451.82    216.52 o 
  -6   7   8     1016.68     1046.26    119.88 o 
  -5   7   8     2333.30     2360.57    150.64 o 
  -4   7   8      541.78      517.15     82.28 o 
  -3   7   8     1720.94     1468.93    171.10 o 
  -2   7   8       13.15       95.76     42.83 o 
  -1   7   8     5591.77     5813.32    187.06 o 
   0   7   8       28.82       92.58     55.81 o 
   1   7   8     7284.58     7405.12    127.45 o 
   2   7   8     1588.64     1594.30     96.65 o 
   3   7   8     2358.44     2428.91    139.21 o 
   4   7   8      305.45      277.43     37.18 o 
   5   7   8       10.53       59.27     33.32 o 
   6   7   8     1107.20     1042.83     91.00 o 
   7   7   8       19.81       51.31     25.00 o 
   8   7   8       98.90      115.90     41.77 o 
   9   7   8      260.45      253.80    106.94 o 
  10   7   8       47.79       42.16     44.81 o 
  -8   8   8      220.91      169.88     73.94 o 
  -7   8   8      159.32      252.17    108.36 o 
  -6   8   8      232.81      273.23    106.43 o 
  -5   8   8      474.89      469.38     75.78 o 
  -4   8   8      172.61      184.96    100.01 o 
  -3   8   8      528.81      525.03     81.88 o 
  -2   8   8     4881.11     5035.99    119.66 o 
  -1   8   8        1.59       47.08     29.24 o 
   0   8   8       46.98      129.79     65.17 o 
   1   8   8     1187.21     1182.27     81.72 o 
   2   8   8    10135.75    10912.08    188.81 o 
   3   8   8      206.92      229.48     51.15 o 
   4   8   8        7.20       62.06     26.23 o 
   5   8   8       65.63       81.36     26.55 o 
   6   8   8       34.66       56.90     20.27 o 
   7   8   8      592.23      643.53     76.69 o 
   8   8   8      547.78      554.92    101.23 o 
   9   8   8      410.85      456.27    166.82 o 
  10   8   8      305.91      210.21     95.33 o 
  -8   9   8       40.04      146.66     78.83 o 
  -7   9   8      103.69       90.23    103.07 o 
  -6   9   8      217.54      286.59     74.75 o 
  -5   9   8      323.48      252.97     95.63 o 
  -4   9   8      100.42      228.95     75.13 o 
  -3   9   8       21.90       22.33     51.29 o 
  -2   9   8       20.01      130.13     55.84 o 
  -1   9   8       35.82       65.36     52.75 o 
   0   9   8      260.73      390.68     61.26 o 
   1   9   8     3093.31     2932.82    119.39 o 
   2   9   8      337.25      309.38     45.47 o 
   3   9   8      147.90      183.06     38.48 o 
   4   9   8      281.38      299.42     51.37 o 
   5   9   8      162.99      212.66     28.00 o 
   6   9   8      592.73      599.01     74.31 o 
   7   9   8       90.23      124.28     36.27 o 
   8   9   8      164.31      159.93     55.33 o 
   9   9   8       26.10       23.63     50.72 o 
  10   9   8       21.43       88.40     45.22 o 
  -8  10   8      548.79      672.38    175.99 o 
  -7  10   8      634.55      578.68    183.12 o 
  -6  10   8     1294.74     1718.74    220.19 o 
  -5  10   8      226.58      219.86     57.96 o 
  -4  10   8      610.79      654.90     88.55 o 
  -3  10   8       22.08      108.09    126.19 o 
  -2  10   8     1713.42     1607.07    173.44 o 
  -1  10   8      334.56      373.08     67.56 o 
   0  10   8      824.41      797.28     75.77 o 
   1  10   8       51.59       54.33     40.53 o 
   2  10   8     5049.47     5533.78    122.12 o 
   3  10   8     4016.87     3793.85    130.58 o 
   4  10   8      753.75      777.96     52.42 o 
   5  10   8        3.05       64.44     23.74 o 
   6  10   8      951.04     1088.20    101.35 o 
   7  10   8      269.08      287.85     55.61 o 
   8  10   8      272.31      229.15     95.94 o 
   9  10   8        5.29      246.06     93.49 o 
  -8  11   8       31.07      100.62     35.03 o 
  -7  11   8      318.49      489.26    184.14 o 
  -6  11   8      596.33      697.84    155.82 o 
  -5  11   8      108.38       70.48     81.88 o 
  -4  11   8      465.90      438.77     69.57 o 
  -3  11   8       16.02      134.70     62.84 o 
  -2  11   8       66.23       33.15     55.46 o 
  -1  11   8      681.93      742.91    120.68 o 
   0  11   8     1057.54      991.06    109.72 o 
   1  11   8       25.05       81.44     78.12 o 
   2  11   8      134.84      189.52     40.49 o 
   3  11   8     3618.79     3725.97    208.62 o 
   4  11   8       87.07      100.79     37.86 o 
   5  11   8     3338.75     3671.56    311.44 o 
   6  11   8      128.92      147.68     83.92 o 
   7  11   8     1222.82     1305.65    176.60 o 
   8  11   8      188.54       97.98     71.90 o 
   9  11   8      189.73      166.21     73.94 o 
  -8  12   8        3.96      181.69     82.70 o 
  -7  12   8      371.76      354.62    127.10 o 
  -6  12   8      192.79      117.73     86.36 o 
  -5  12   8       26.20      196.36     91.86 o 
  -4  12   8       37.17       70.14     51.11 o 
  -3  12   8       84.17       90.03     32.23 o 
  -2  12   8      523.38      577.51     84.47 o 
  -1  12   8      393.53      430.44     77.86 o 
   0  12   8      195.51      171.12     53.58 o 
   1  12   8      833.24      940.96     89.00 o 
   2  12   8      279.73      257.93     52.76 o 
   3  12   8      354.49      350.51     49.44 o 
   4  12   8     1616.05     1463.11     77.02 o 
   5  12   8       62.00      149.94     58.48 o 
   6  12   8       22.37       68.03     39.11 o 
   7  12   8       14.82      135.05     79.44 o 
   8  12   8      109.51       86.77     72.51 o 
   9  12   8       48.68      108.97     71.09 o 
  -7  13   8      384.19      410.64    160.51 o 
  -6  13   8       20.77       11.41     79.85 o 
  -5  13   8     1583.29     1696.33    190.45 o 
  -4  13   8       54.66      101.85     79.24 o 
  -3  13   8      219.75      155.76     34.54 o 
  -2  13   8        3.11       53.63     48.91 o 
  -1  13   8      162.75      194.57     79.00 o 
   0  13   8     1136.79     1108.97    199.72 o 
   1  13   8      743.49      757.47     99.41 o 
   2  13   8      523.78      565.95     69.77 o 
   3  13   8       88.15      103.50     28.06 o 
   4  13   8     4985.50     4867.36    151.47 o 
   5  13   8     1262.71     1378.78    224.06 o 
   6  13   8       40.12       85.14     75.98 o 
   7  13   8       66.43       29.74     73.74 o 
   8  13   8        0.18       14.67     70.27 o 
   9  13   8       65.46       93.70     79.44 o 
  -7  14   8      268.18      140.75     81.07 o 
  -6  14   8       88.74      102.46     81.68 o 
  -5  14   8       19.86       95.33     89.42 o 
  -4  14   8      453.98      399.64    111.42 o 
  -3  14   8      187.70      372.55    106.33 o 
  -2  14   8       48.57       52.40     72.00 o 
  -1  14   8      126.53       76.81    141.46 o 
   0  14   8     1865.23     1816.34    121.19 o 
   1  14   8       84.86       92.88     32.74 o 
   2  14   8     2039.07     2128.98    158.26 o 
   3  14   8      327.63      242.43     36.12 o 
   4  14   8     4482.92     4977.17    423.27 o 
   5  14   8      144.95       86.16     76.59 o 
   6  14   8      128.70      190.86     96.14 o 
   7  14   8       60.74      112.64     76.79 o 
   8  14   8       33.39       78.01     72.92 o 
  -6  15   8        6.00      209.19    120.58 o 
  -5  15   8        0.37      -57.85     71.70 o 
  -4  15   8      129.76      330.39    119.57 o 
  -3  15   8      181.14      262.35    126.29 o 
  -2  15   8        1.78       33.31     28.94 o 
  -1  15   8      149.90      152.20     29.07 o 
   0  15   8      496.70      478.46    222.23 o 
   1  15   8       74.89      108.23     63.15 o 
   2  15   8      172.22      134.84     33.37 o 
   3  15   8       54.35       79.30     27.01 o 
   4  15   8        9.49       48.68     79.85 o 
   5  15   8      287.39      273.76     95.53 o 
   6  15   8        9.55      204.10    118.14 o 
   7  15   8       12.68      207.56     93.49 o 
   8  15   8        7.60      119.97    114.07 o 
  -6  16   8       33.34      195.54    109.59 o 
  -5  16   8        1.49       22.81     83.31 o 
  -4  16   8      549.97      239.13    114.27 o 
  -3  16   8       36.12       -0.20     88.81 o 
  -2  16   8     1779.03     1997.79    396.38 o 
  -1  16   8      101.54       77.14    154.50 o 
   0  16   8     2300.12     2164.95    607.71 o 
   1  16   8      803.29      781.69    111.34 o 
   2  16   8     1362.06     1397.08    176.91 o 
   3  16   8      186.65      186.07     32.17 o 
   4  16   8      199.47      143.40     81.48 o 
   5  16   8       76.10       51.33     65.59 o 
   6  16   8       13.03      -29.94     67.42 o 
   7  16   8        1.59      108.97     69.66 o 
  -5  17   8       18.76       51.53     84.33 o 
  -4  17   8      224.89      288.83    135.66 o 
  -3  17   8      948.27      917.62    268.06 o 
  -2  17   8       22.52       98.99     75.57 o 
  -1  17   8     1256.98     1090.18    300.55 o 
   0  17   8       35.34       84.49     36.50 o 
   1  17   8     2800.46     2815.65    257.16 o 
   2  17   8       66.97      104.55     39.50 o 
   3  17   8     1109.47     1100.54     91.32 o 
   4  17   8        0.65       51.13     70.88 o 
   5  17   8      112.44      148.49     67.22 o 
   6  17   8       37.19       67.63     72.31 o 
   7  17   8       10.38        7.74     42.37 o 
  -5  18   8       33.93      -38.09     75.98 o 
  -4  18   8      133.46      162.75    116.92 o 
  -3  18   8       21.46      114.47     82.29 o 
  -2  18   8       34.58      226.50    112.84 o 
  -1  18   8      307.27      150.38    104.19 o 
   0  18   8      363.39      277.46     74.04 o 
   1  18   8       83.57      120.94     37.95 o 
   2  18   8      162.69      183.23     67.49 o 
   3  18   8       74.49       50.01     16.88 o 
   4  18   8        2.29      178.64    118.75 o 
   5  18   8       96.27      117.94     71.90 o 
   6  18   8      199.17      300.65    126.90 o 
  -4  19   8        7.46       93.70     80.46 o 
  -3  19   8      416.31      698.86    191.06 o 
  -2  19   8      156.85      297.39    107.96 o 
  -1  19   8     1271.38     1248.83    173.14 o 
   0  19   8      401.37      217.93     65.27 o 
   1  19   8      109.75      310.69     71.49 o 
   2  19   8       29.44      116.31    118.96 o 
   3  19   8       43.80       41.54     32.39 o 
   4  19   8        0.07      -22.81     79.44 o 
   5  19   8      506.38      589.07    152.77 o 
   6  19   8      198.53      188.82    158.27 o 
  -3  20   8       69.31       38.29     55.81 o 
  -2  20   8      827.75      562.80    186.99 o 
  -1  20   8       86.05      224.67     93.90 o 
   0  20   8      675.62      602.72    164.38 o 
   1  20   8       18.37      102.66     82.29 o 
   2  20   8      376.21      352.59    113.46 o 
   3  20   8        1.56       85.35    102.05 o 
   4  20   8      270.58       86.16     83.51 o 
   5  20   8       21.06       19.96     65.18 o 
  -2  21   8       32.91      151.55     77.61 o 
  -1  21   8       39.42      249.11    115.90 o 
   0  21   8        4.70      -18.13     77.61 o 
   1  21   8        4.30       88.20     88.61 o 
   2  21   8        0.33       46.03     72.72 o 
   3  21   8     1064.87     1122.33    196.36 o 
  -1 -16   9      318.00      384.12    127.46 o 
   0 -16   9      849.31      867.64    572.51 o 
   1 -16   9      623.95      349.81    107.03 o 
   2 -16   9      430.61      376.38     83.42 o 
  -2 -15   9       25.31      100.96     28.29 o 
  -1 -15   9        6.39        7.80     31.20 o 
   0 -15   9      303.83      348.46     91.40 o 
   1 -15   9      159.68      121.52     53.39 o 
   2 -15   9      206.90      162.32     57.79 o 
   3 -15   9      162.81      138.56     48.67 o 
   4 -15   9       98.42      126.26     41.92 o 
  -3 -14   9      311.11      245.03     64.45 o 
  -2 -14   9       25.55       53.93     33.41 o 
  -1 -14   9      672.14      577.83    111.96 o 
   0 -14   9        1.10      -11.10     29.71 o 
   1 -14   9      667.43      594.92    138.19 o 
   2 -14   9      125.86      153.36     56.50 o 
   3 -14   9        0.76       91.91    323.46 o 
   4 -14   9       67.30      210.17    129.14 o 
   5 -14   9       12.30      104.16     60.06 o 
  -3 -13   9      725.71      703.53    165.40 o 
  -2 -13   9      879.41      833.41    114.52 o 
  -1 -13   9      719.06      737.01     72.71 o 
   0 -13   9     1246.68     1208.06     78.86 o 
   1 -13   9      435.74      390.18     75.49 o 
   2 -13   9      388.99      520.73    208.68 o 
   3 -13   9      880.45      933.89    187.78 o 
   4 -13   9       16.92      -11.73     49.18 o 
   5 -13   9       12.57       79.09     54.09 o 
   6 -13   9        2.97       77.61     42.88 o 
  -4 -12   9       40.02       58.62     46.34 o 
  -3 -12   9      246.60      234.17     56.33 o 
  -2 -12   9        5.35       30.05     18.48 o 
  -1 -12   9      228.79      311.56     50.97 o 
   0 -12   9     1466.31     1439.82    165.82 o 
   1 -12   9      464.86      407.02     55.79 o 
   2 -12   9      316.34      269.51     54.74 o 
   3 -12   9      153.00      247.57     88.85 o 
   4 -12   9       15.00       18.54    102.86 o 
   5 -12   9      106.34      130.01     49.28 o 
   6 -12   9      633.67      869.30    382.84 o 
  -5 -11   9      283.17      348.31    103.88 o 
  -4 -11   9      621.85      628.38    111.93 o 
  -3 -11   9      256.54      249.90     44.57 o 
  -2 -11   9     2893.29     2946.73    100.92 o 
  -1 -11   9       16.23       50.19     28.79 o 
   0 -11   9      469.37      412.04     55.28 o 
   1 -11   9      195.26      232.54     41.49 o 
   2 -11   9       81.02       69.51     36.36 o 
   3 -11   9       36.64       49.90     34.27 o 
   4 -11   9      256.65      198.95     72.01 o 
   5 -11   9       37.37       34.89     54.90 o 
   6 -11   9      361.50      299.20     82.70 o 
   7 -11   9      883.37      831.82    224.06 o 
  -5 -10   9      937.24      877.84    143.74 o 
  -4 -10   9      683.57      685.90     81.84 o 
  -3 -10   9     4466.12     4366.73    132.78 o 
  -2 -10   9      538.74      533.28     51.97 o 
  -1 -10   9      912.50      969.31     82.36 o 
   0 -10   9      849.66      875.77     60.33 o 
   1 -10   9       51.61       53.29     41.90 o 
   2 -10   9      124.42      221.47     48.90 o 
   3 -10   9        0.76       29.90     36.14 o 
   4 -10   9       28.05       91.54    105.61 o 
   5 -10   9       76.21      132.02     73.11 o 
   6 -10   9      157.83      252.46     80.24 o 
   7 -10   9       29.20      130.11     51.79 o 
  -6  -9   9      106.04      190.86     82.29 o 
  -5  -9   9       97.22       90.14     73.33 o 
  -4  -9   9      135.72      136.30     27.13 o 
  -3  -9   9      592.35      644.76     52.84 o 
  -2  -9   9     1343.43     1472.91     93.05 o 
  -1  -9   9      279.02      399.50     64.47 o 
   0  -9   9       39.64      108.97     32.20 o 
   1  -9   9      941.66      982.90     75.25 o 
   2  -9   9       59.73       65.64     36.24 o 
   3  -9   9       59.99      176.27     51.92 o 
   4  -9   9        8.95       64.51     36.74 o 
   5  -9   9      571.69      487.04     78.99 o 
   6  -9   9       42.54      197.34     56.42 o 
   7  -9   9     1089.97      906.79    228.95 o 
   8  -9   9        4.06       48.07     51.51 o 
  -6  -8   9      117.13       -9.17     42.77 o 
  -5  -8   9     1100.60     1047.35     89.96 o 
  -4  -8   9       28.92       11.19     10.87 o 
  -3  -8   9     1118.37     1134.06     80.70 o 
  -2  -8   9     1487.60     1390.69     79.89 o 
  -1  -8   9     1945.78     2028.94     90.98 o 
   0  -8   9       12.27       38.83     34.81 o 
   1  -8   9      251.93      212.16     41.56 o 
   2  -8   9      111.86      143.21     40.90 o 
   3  -8   9       48.91      111.45     40.98 o 
   4  -8   9      380.95      367.66     77.25 o 
   5  -8   9      534.39      634.75    110.50 o 
   6  -8   9     2274.03     1803.14    265.31 o 
   7  -8   9      244.69      265.48     78.06 o 
   8  -8   9      400.15      305.94     87.90 o 
  -7  -7   9      133.68      139.12     57.85 o 
  -6  -7   9      459.28      415.69     92.26 o 
  -5  -7   9     1025.84     1162.25     77.03 o 
  -4  -7   9      765.25      796.49     65.67 o 
  -3  -7   9        0.45       35.00     41.43 o 
  -2  -7   9      235.15      264.66     37.60 o 
  -1  -7   9        0.14       32.58     27.22 o 
   0  -7   9       50.77       30.65     26.76 o 
   1  -7   9      500.06      492.79     50.45 o 
   2  -7   9        0.89       47.08     43.40 o 
   3  -7   9      951.82      957.02     68.29 o 
   4  -7   9        6.32       63.92     31.38 o 
   5  -7   9      818.74      872.87    114.53 o 
   6  -7   9       69.25       53.46     65.53 o 
   7  -7   9     1485.22     1697.19    334.56 o 
   8  -7   9      260.29      392.86    164.28 o 
   9  -7   9      585.49      542.17    148.43 o 
  -7  -6   9       28.09      -11.81     52.76 o 
  -6  -6   9      428.82      489.47     75.76 o 
  -5  -6   9     2602.98     2572.68     99.86 o 
  -4  -6   9      931.83      930.94    148.08 o 
  -3  -6   9     2330.64     2418.95    145.66 o 
  -2  -6   9       71.13       39.28     15.60 o 
  -1  -6   9     1682.74     1550.31     68.93 o 
   0  -6   9      204.90      144.88     62.80 o 
   1  -6   9       73.34      160.16     37.16 o 
   2  -6   9      608.95      629.87     66.64 o 
   3  -6   9        7.64       50.80     37.50 o 
   4  -6   9     2227.29     2279.17    123.86 o 
   5  -6   9      254.98      291.87     59.29 o 
   6  -6   9     1638.75     1599.81    240.62 o 
   7  -6   9       44.29      114.62     50.11 o 
   8  -6   9     1641.82     2292.01    316.31 o 
   9  -6   9      239.43      244.73     85.46 o 
  -8  -5   9     1305.61     1562.51    229.36 o 
  -7  -5   9        0.50        5.70     18.66 o 
  -6  -5   9     3430.63     3742.75    163.99 o 
  -5  -5   9       23.48       30.70     13.51 o 
  -4  -5   9       22.17       45.45     39.21 o 
  -3  -5   9      228.98      120.99     92.07 o 
  -2  -5   9     3964.46     3633.60    123.79 o 
  -1  -5   9      522.32      524.47     39.36 o 
   0  -5   9     1414.38     1408.26     66.09 o 
   1  -5   9      355.28      304.56     33.20 o 
   2  -5   9      275.50      268.05     49.83 o 
   3  -5   9     3998.65     4175.15    214.18 o 
   4  -5   9      128.04      208.70     55.33 o 
   5  -5   9       90.51      148.40     84.62 o 
   6  -5   9      245.46      188.76     58.75 o 
   7  -5   9      151.27      138.25     75.87 o 
   8  -5   9       55.86      143.26     72.64 o 
   9  -5   9       12.05      115.09     81.48 o 
  -8  -4   9      217.04      231.60     89.62 o 
  -7  -4   9      725.29      623.42    112.78 o 
  -6  -4   9      142.64      198.74     43.37 o 
  -5  -4   9      157.43      126.47     27.90 o 
  -4  -4   9      259.27      265.99     31.14 o 
  -3  -4   9     1020.26     1006.84    152.36 o 
  -2  -4   9      564.52      667.37     80.15 o 
  -1  -4   9      328.38      368.75     36.18 o 
   0  -4   9      394.52      410.67     38.73 o 
   1  -4   9       64.60       10.07     46.93 o 
   2  -4   9      584.89      486.73     71.15 o 
   3  -4   9       52.65       85.92     32.06 o 
   4  -4   9     9622.27     9867.81    194.09 o 
   5  -4   9       17.54       69.11     65.65 o 
   6  -4   9     1550.21     1544.09    147.73 o 
   7  -4   9      304.77      493.50     73.57 o 
   8  -4   9      835.95      918.42    170.79 o 
   9  -4   9      484.63      468.30    122.11 o 
  -8  -3   9      104.61      138.71     72.11 o 
  -7  -3   9        5.84       48.44     17.56 o 
  -6  -3   9     3639.21     3987.59    186.36 o 
  -5  -3   9      394.56      337.51     55.79 o 
  -4  -3   9     9092.68     9645.27    259.30 o 
  -3  -3   9        5.13       82.90     80.87 o 
  -2  -3   9     1669.10     1734.52     98.16 o 
  -1  -3   9      495.91      527.00     31.26 o 
   0  -3   9       20.54       30.68     23.40 o 
   1  -3   9       28.80       54.13     24.87 o 
   2  -3   9        0.04       66.24     30.70 o 
   3  -3   9     2774.10     2874.02    112.87 o 
   4  -3   9        4.65      138.87     40.34 o 
   5  -3   9     6309.29     5933.49    148.74 o 
   6  -3   9     1722.59     1495.57     98.77 o 
   7  -3   9     1264.06     1226.74    148.13 o 
   8  -3   9      527.17      882.68    185.66 o 
   9  -3   9      723.10      857.67    203.59 o 
  10  -3   9      250.03      283.54    140.14 o 
  -8  -2   9       20.93       22.59     31.06 o 
  -7  -2   9        7.15       19.20     28.10 o 
  -6  -2   9       18.49       70.07     20.86 o 
  -5  -2   9     7883.43     8451.81    232.98 o 
  -4  -2   9        8.45       52.26     44.71 o 
  -3  -2   9      561.77      930.66    157.25 o 
  -2  -2   9     1320.50     1337.36     99.79 o 
  -1  -2   9     3119.61     3072.36    129.29 o 
   0  -2   9     2284.79     2208.48     57.77 o 
   1  -2   9      558.23      475.14     44.17 o 
   2  -2   9       44.42       69.35     26.27 o 
   3  -2   9      288.82      259.05     46.63 o 
   4  -2   9     2164.56     2397.53    153.09 o 
   5  -2   9      789.44      874.32     80.31 o 
   6  -2   9       58.86      136.48     43.47 o 
   7  -2   9      680.17      692.10    127.31 o 
   8  -2   9      857.61      789.87    153.23 o 
   9  -2   9      255.03      185.74     58.16 o 
  10  -2   9       17.15      203.69    100.83 o 
  -9  -1   9       12.41       46.03     46.65 o 
  -8  -1   9      359.81      278.13     68.36 o 
  -7  -1   9      109.16       51.11     27.75 o 
  -6  -1   9      137.12      117.82     27.87 o 
  -5  -1   9       83.46       93.98     22.63 o 
  -4  -1   9     4400.02     4626.31     80.60 o 
  -3  -1   9       90.59      140.75     74.55 o 
  -2  -1   9       46.32      164.58     85.55 o 
  -1  -1   9       11.08       55.99     52.49 o 
   0  -1   9       28.96       73.68     22.29 o 
   1  -1   9    15244.49    15846.43    181.63 o 
   2  -1   9      459.45      437.05     42.13 o 
   3  -1   9     4975.48     4648.66    120.28 o 
   4  -1   9        7.39       64.88     37.73 o 
   5  -1   9     3489.45     3224.17    127.27 o 
   6  -1   9       11.17       63.41     32.69 o 
   7  -1   9       75.99       72.46     47.94 o 
   8  -1   9      250.84      297.10     70.55 o 
   9  -1   9      843.36      956.31    229.05 o 
  10  -1   9       61.97       85.55     86.16 o 
  -9   0   9     1759.60     1533.18    240.76 o 
  -8   0   9       58.13       91.71     34.35 o 
  -7   0   9     3457.69     3763.95    356.06 o 
  -6   0   9        2.97       40.33     28.90 o 
  -5   0   9     4696.88     5054.67    286.12 o 
  -4   0   9     1545.91     1494.59     44.41 o 
  -3   0   9     1690.24     1682.68     30.65 o 
  -2   0   9      537.56      843.07    127.92 o 
  -1   0   9      817.87      881.62     91.83 o 
   0   0   9      369.20      432.15     47.33 o 
   1   0   9      181.13      195.06     39.60 o 
   2   0   9     2944.87     2604.67    118.81 o 
   3   0   9       32.48       56.37     23.32 o 
   4   0   9     8443.48     8896.58    142.17 o 
   5   0   9       98.76      114.66     60.12 o 
   6   0   9     8870.35     9225.05    183.54 o 
   7   0   9      805.65      992.27    104.03 o 
   8   0   9       88.51      207.81     76.99 o 
   9   0   9        4.82       81.04     50.58 o 
  10   0   9       75.89      128.53    102.05 o 
  -9   1   9       60.26       81.27     40.33 o 
  -8   1   9       48.47      120.58     67.42 o 
  -7   1   9       70.79      172.32     89.83 o 
  -6   1   9      288.62      250.98     46.13 o 
  -5   1   9      784.09      913.00    122.72 o 
  -4   1   9     6407.00     6569.19    167.03 o 
  -3   1   9      897.34      770.88     36.01 o 
  -2   1   9     1058.13     1085.30     30.94 o 
  -1   1   9     5624.33     5588.54     78.50 o 
   0   1   9     1245.50     1158.89     54.16 o 
   1   1   9     2967.11     3160.47     66.26 o 
   2   1   9       37.04       76.36     39.74 o 
   3   1   9      978.99     1064.26     70.01 o 
   4   1   9     3418.78     3490.54    124.74 o 
   5   1   9     4510.19     4601.97    123.54 o 
   6   1   9      689.63      627.35     53.09 o 
   7   1   9     4699.71     5183.40    356.35 o 
   8   1   9      502.91      513.12     80.32 o 
   9   1   9      429.10      297.09     81.88 o 
  10   1   9      477.47      392.92    208.38 o 
  -9   2   9        9.26      136.68     69.05 o 
  -8   2   9       12.41       96.96     45.02 o 
  -7   2   9      152.35      129.04     46.28 o 
  -6   2   9        5.61       16.97     26.18 o 
  -5   2   9       47.93       39.95     54.39 o 
  -4   2   9       58.72      156.43     48.68 o 
  -3   2   9     1209.08     1263.68    120.41 o 
  -2   2   9     1261.66     1096.53     41.47 o 
  -1   2   9       25.85       42.13     26.80 o 
   0   2   9     1126.96      973.42     58.31 o 
   1   2   9      524.36      473.33     42.73 o 
   2   2   9     9385.31     9476.13    165.10 o 
   3   2   9      781.91      784.10     61.66 o 
   4   2   9      412.40      422.07     53.16 o 
   5   2   9      118.90      177.34     55.97 o 
   6   2   9     4043.32     3991.16    125.89 o 
   7   2   9      130.55      219.31     58.70 o 
   8   2   9        6.97      106.11     42.82 o 
   9   2   9      348.86      389.27    111.84 o 
  10   2   9      494.43      437.53    184.54 o 
  -9   3   9        0.37       63.76     59.07 o 
  -8   3   9     4263.65     3296.39    677.88 o 
  -7   3   9       81.11       51.33     30.59 o 
  -6   3   9      878.55      888.96    113.67 o 
  -5   3   9     1273.12     1348.16    215.91 o 
  -4   3   9      611.74      617.17     56.90 o 
  -3   3   9      740.05      746.90    112.95 o 
  -2   3   9       18.19       25.37     18.24 o 
  -1   3   9     2164.13     2032.05     71.54 o 
   0   3   9      899.83      935.80     50.86 o 
   1   3   9    22458.26    22227.32    208.80 o 
   2   3   9        0.70       57.11     27.95 o 
   3   3   9    26454.79    27687.47    339.09 o 
   4   3   9     1457.30     1342.79     75.24 o 
   5   3   9     7872.87     7951.69    235.05 o 
   6   3   9       10.10      107.27     33.82 o 
   7   3   9       96.17      185.89     45.78 o 
   8   3   9       21.82       52.68     41.99 o 
   9   3   9        3.96      100.02     60.06 o 
  10   3   9       18.52      290.46    129.34 o 
  -9   4   9       78.42      130.77     69.66 o 
  -8   4   9       15.68      121.11     68.13 o 
  -7   4   9     1216.23     1322.20    340.77 o 
  -6   4   9       47.17      112.19     42.67 o 
  -5   4   9      720.80      882.45     77.77 o 
  -4   4   9      696.78      767.94     67.93 o 
  -3   4   9     1102.14     1060.12     68.77 o 
  -2   4   9      222.88      229.58     61.51 o 
  -1   4   9      397.44      392.94     42.48 o 
   0   4   9      535.09      624.43     55.41 o 
   1   4   9       73.55       96.05     35.96 o 
   2   4   9     4544.75     4714.11     82.80 o 
   3   4   9      107.06       98.69     35.55 o 
   4   4   9     4914.60     4755.61    149.68 o 
   5   4   9     2049.27     2021.26    102.79 o 
   6   4   9     3431.22     3119.42    106.86 o 
   7   4   9     1309.76     1291.34    117.38 o 
   8   4   9      782.52      702.60    139.28 o 
   9   4   9      212.08      287.99     77.22 o 
  10   4   9       28.29       70.48     92.48 o 
  -9   5   9       74.29      108.97     69.46 o 
  -8   5   9       16.32      -21.18     50.31 o 
  -7   5   9      184.51      122.98     34.69 o 
  -6   5   9     1847.79     1597.62    132.44 o 
  -5   5   9      689.91      731.97     74.58 o 
  -4   5   9      408.94      475.72     75.11 o 
  -3   5   9      458.84      429.80     57.85 o 
  -2   5   9      576.86      565.19     86.06 o 
  -1   5   9     3236.38     3037.96     90.23 o 
   0   5   9       49.16       98.56     51.67 o 
   1   5   9    12592.53    12824.59    139.99 o 
   2   5   9      969.80     1040.41     56.09 o 
   3   5   9     6645.21     7074.22    116.36 o 
   4   5   9       35.38       75.35     31.40 o 
   5   5   9      207.85      166.13     46.73 o 
   6   5   9       88.41      177.14     40.69 o 
   7   5   9     2775.79     2925.84    191.17 o 
   8   5   9       22.66      118.54     34.88 o 
   9   5   9       11.32       69.23     46.14 o 
  -9   6   9     1342.54     1224.59    399.64 o 
  -8   6   9      226.86      244.02     96.96 o 
  -7   6   9     1116.65      902.99    252.58 o 
  -6   6   9       81.38      137.39     41.05 o 
  -5   6   9      190.95      190.00    161.53 o 
  -4   6   9      783.46      743.35     87.63 o 
  -3   6   9      242.61      274.54     49.52 o 
  -2   6   9     6553.29     6729.22    172.04 o 
  -1   6   9      112.44      116.94     34.48 o 
   0   6   9    22398.76    22816.88    418.34 o 
   1   6   9      152.05      148.00     32.09 o 
   2   6   9    29944.67    30935.37    283.91 o 
   3   6   9       26.13       70.05     29.30 o 
   4   6   9      319.38      209.15     47.60 o 
   5   6   9      233.83      347.10     52.36 o 
   6   6   9        5.55      105.02     35.20 o 
   7   6   9      287.69      284.23     78.14 o 
   8   6   9      154.80       82.52     28.99 o 
   9   6   9      548.84      436.24    158.98 o 
  10   6   9        8.54        7.74     78.42 o 
  -8   7   9     1658.59     2028.96    317.35 o 
  -7   7   9      407.41      231.41     79.42 o 
  -6   7   9      168.96      191.57     50.41 o 
  -5   7   9      721.74      730.78     86.35 o 
  -4   7   9     1115.34     1175.13    108.47 o 
  -3   7   9     1437.33     1565.57    110.09 o 
  -2   7   9     2410.95     2452.19    209.19 o 
  -1   7   9      304.49      399.10     62.70 o 
   0   7   9      103.80      200.71     84.38 o 
   1   7   9    42326.63    45054.25    478.42 o 
   2   7   9     1687.27     1935.56     83.06 o 
   3   7   9     3593.52     3378.98     89.98 o 
   4   7   9      620.31      604.04     48.59 o 
   5   7   9      452.28      388.59     50.38 o 
   6   7   9      493.42      536.83     53.93 o 
   7   7   9        1.21       89.53     34.88 o 
   8   7   9      346.80      308.55     55.39 o 
   9   7   9      156.30      156.84     91.46 o 
  10   7   9      104.80      158.88     97.98 o 
  -8   8   9      168.18      229.56     92.27 o 
  -7   8   9      943.75     1164.90    197.99 o 
  -6   8   9     1863.76     1914.43    122.89 o 
  -5   8   9     3041.21     3035.23    222.12 o 
  -4   8   9     1571.87     1522.34    109.75 o 
  -3   8   9        0.34       72.21     42.38 o 
  -2   8   9     4903.17     4932.63    111.32 o 
  -1   8   9        2.25        8.68     40.85 o 
   0   8   9     4597.45     4520.59    184.03 o 
   1   8   9      788.66      831.80     95.61 o 
   2   8   9     1537.29     1464.39     65.68 o 
   3   8   9      889.37      887.67     64.81 o 
   4   8   9     1704.14     1509.09    101.22 o 
   5   8   9      144.78      184.36     37.66 o 
   6   8   9      770.54      795.84     57.06 o 
   7   8   9      144.21      122.10     26.53 o 
   8   8   9       68.24       41.52     25.30 o 
   9   8   9       63.11      116.31     74.96 o 
  10   8   9      289.95      392.31    214.69 o 
  -8   9   9      152.48       82.70     69.66 o 
  -7   9   9       10.38       45.02     72.51 o 
  -6   9   9       16.64       -1.37     47.97 o 
  -5   9   9       59.74       63.10     46.15 o 
  -4   9   9        2.01      155.21     63.71 o 
  -3   9   9     8861.02     8784.31    229.99 o 
  -2   9   9       15.03       69.24     44.74 o 
   0   9   9        3.09      177.53     72.82 o 
   1   9   9     1948.01     1695.15    158.91 o 
   2   9   9     1126.37     1122.80     83.57 o 
   3   9   9        8.55       79.41     42.52 o 
   4   9   9      292.20      316.76     51.29 o 
   5   9   9       60.54      104.83     39.87 o 
   6   9   9      440.67      475.32     49.51 o 
   7   9   9       13.36       55.22     21.98 o 
   8   9   9     1283.78     1314.18    107.19 o 
   9   9   9       48.33       38.70     76.38 o 
  10   9   9     1912.40     1813.86    584.79 o 
  -8  10   9       46.27      133.82     72.92 o 
  -7  10   9       50.93      -10.39     61.11 o 
  -6  10   9        2.35        1.43     75.37 o 
  -5  10   9      407.17      255.62     55.45 o 
  -4  10   9      174.02      258.86     75.36 o 
  -3  10   9        1.00       97.76     70.37 o 
  -2  10   9     6626.31     6675.29    192.57 o 
  -1  10   9      103.64      165.15     59.38 o 
   0  10   9     5803.52     5422.44    179.45 o 
   1  10   9      113.06      136.38     30.76 o 
   2  10   9    10932.38    11420.73    208.75 o 
   3  10   9      280.84      242.25     44.73 o 
   4  10   9     1261.48     1360.56    117.26 o 
   5  10   9      120.85      123.24     35.29 o 
   6  10   9       58.94       63.32     51.08 o 
   7  10   9      147.36      146.39     78.01 o 
   8  10   9       83.43      145.03     89.22 o 
   9  10   9      318.85      244.22    133.82 o 
  -8  11   9      988.53     1089.74    188.21 o 
  -7  11   9      366.70      158.27    111.62 o 
  -6  11   9      718.63      839.81    165.80 o 
  -5  11   9     2417.87     2462.00    212.04 o 
  -4  11   9      342.06      409.17     95.04 o 
  -3  11   9      840.91      694.50    102.08 o 
  -2  11   9      188.37      373.56     89.00 o 
  -1  11   9      904.78      765.84    138.10 o 
   0  11   9       58.32       68.51     52.60 o 
   1  11   9     4126.60     3946.09    172.98 o 
   2  11   9      762.70      872.93     84.35 o 
   3  11   9     2029.82     2031.01    101.09 o 
   4  11   9     1477.15     1346.31     68.07 o 
   5  11   9      248.83      262.58     47.77 o 
   6  11   9      259.75      257.81     57.14 o 
   7  11   9       52.34       98.18     76.38 o 
   8  11   9      939.11      864.26    226.30 o 
   9  11   9       31.28      147.27    117.73 o 
  -7  12   9      222.54      218.76    115.29 o 
  -6  12   9      710.14      821.69    171.30 o 
  -5  12   9       21.38       27.91     72.92 o 
  -4  12   9     6774.64     6898.69    340.44 o 
  -3  12   9      164.76      158.13     59.22 o 
  -2  12   9     5468.32     5798.28    281.19 o 
  -1  12   9      114.38      170.99     60.67 o 
   0  12   9     2641.14     2835.04    150.38 o 
   1  12   9       19.54       70.54     54.40 o 
   2  12   9       27.49      103.73     38.48 o 
   3  12   9     1160.93     1123.98     95.58 o 
   4  12   9       49.30       47.08     55.17 o 
   5  12   9      228.43      258.24     68.47 o 
   6  12   9      532.97      592.94    123.03 o 
   7  12   9     1777.93     1486.33    161.73 o 
   8  12   9      121.27       12.43     65.18 o 
   9  12   9      936.24     1177.33    201.65 o 
  -7  13   9       24.63       15.48     62.53 o 
  -6  13   9       17.35       60.90     79.44 o 
  -5  13   9      735.19      463.60    132.40 o 
  -4  13   9      167.52      147.88     82.70 o 
  -3  13   9     2260.97     2207.70    331.92 o 
  -2  13   9      167.44      163.83     62.89 o 
  -1  13   9     8223.93     8492.68    237.78 o 
   0  13   9        9.40       41.72     56.31 o 
   1  13   9     2228.85     2296.77    132.55 o 
   2  13   9        3.08       48.91     35.38 o 
   3  13   9     1118.79     1257.82     87.05 o 
   4  13   9      238.39      298.07     73.76 o 
   5  13   9      187.51        5.50     74.35 o 
   6  13   9      200.79      171.91     89.62 o 
   7  13   9     1081.20     1229.07    219.37 o 
   8  13   9      401.42      313.28    106.33 o 
   9  13   9      193.40      287.81    123.23 o 
  -7  14   9      253.73      155.21    119.36 o 
  -6  14   9      592.84      739.60    194.52 o 
  -5  14   9      307.56      199.21    101.64 o 
  -4  14   9     1413.34     1417.48    196.15 o 
  -3  14   9       85.90      197.78    120.58 o 
  -2  14   9      339.11      282.81    166.62 o 
  -1  14   9      299.92      342.02     81.21 o 
   0  14   9     3101.62     3007.53    338.43 o 
   1  14   9      169.48       73.34     95.02 o 
   2  14   9      217.40      214.60     47.00 o 
   3  14   9      251.79      196.19     32.22 o 
   4  14   9        1.76       13.99     22.82 o 
   5  14   9     2697.99     2409.45    235.67 o 
   6  14   9       33.03        0.61     70.48 o 
   7  14   9      145.77      135.05     81.88 o 
   8  14   9       47.64       11.20     67.83 o 
  -6  15   9       32.71      171.71     83.51 o 
  -5  15   9     1569.72     1681.67    216.52 o 
  -4  15   9      301.62      398.83    152.36 o 
  -3  15   9     1294.03     1274.49    313.28 o 
  -2  15   9        9.20       80.80     53.77 o 
  -1  15   9       78.75      112.11     81.27 o 
   0  15   9       23.69       35.15     26.19 o 
   1  15   9       30.67       92.53     26.44 o 
   2  15   9       72.55       48.85     21.85 o 
   3  15   9       10.88       27.44     40.89 o 
   4  15   9     1584.62     1672.90    144.54 o 
   5  15   9      398.34      272.94    114.68 o 
   6  15   9      418.41      637.35    196.15 o 
   7  15   9       49.06      126.70     80.25 o 
   8  15   9      428.17      601.90    152.16 o 
  -6  16   9      130.63      102.46     72.11 o 
  -5  16   9        1.43      -35.24     82.70 o 
  -4  16   9     3875.15     4256.72   3611.43 o 
  -3  16   9      128.48      219.78    151.34 o 
  -2  16   9     2382.02     2614.77    444.45 o 
  -1  16   9       23.92       39.02     53.16 o 
   0  16   9       37.15       57.49     22.26 o 
   1  16   9       32.21        9.17     25.66 o 
   2  16   9      207.75      158.07     39.64 o 
   3  16   9      157.00      199.06     36.49 o 
   4  16   9        4.90        6.72     37.07 o 
   5  16   9      279.84      354.83    117.73 o 
   6  16   9      757.33      746.32    198.60 o 
   7  16   9      373.02      507.39    149.51 o 
   8  16   9        7.98      150.93     77.20 o 
  -5  17   9      451.36      411.66    174.56 o 
  -4  17   9       98.31       97.36     89.83 o 
  -3  17   9      741.31      563.81    165.40 o 
  -2  17   9      131.56       91.05     94.92 o 
  -1  17   9       26.11       32.29     20.74 o 
   0  17   9       14.29       37.72     24.89 o 
   1  17   9     1273.16     1296.79    357.78 o 
   2  17   9     1060.54     1025.18     76.62 o 
   3  17   9       15.36       41.88     16.66 o 
   4  17   9        9.23       40.13     81.48 o 
   5  17   9       10.56      -30.55     71.90 o 
   6  17   9      888.02     1198.92    219.99 o 
   7  17   9        0.21      125.27     79.03 o 
  -5  18   9        4.00      104.09     55.61 o 
  -4  18   9      250.14      241.98    105.51 o 
  -3  18   9       14.69      218.97    106.73 o 
  -2  18   9      528.46      522.06    284.35 o 
  -1  18   9        1.24      -26.23     38.29 o 
   0  18   9      355.26      357.60    203.79 o 
   1  18   9      673.57      732.96     98.36 o 
   2  18   9      910.82      711.34     85.82 o 
   3  18   9      647.89      694.24    103.54 o 
   4  18   9       38.28      182.71    119.57 o 
   5  18   9      758.34      568.50    153.58 o 
  -4  19   9       28.33        0.00     74.35 o 
  -3  19   9      231.45      375.60    206.13 o 
  -2  19   9        3.50       59.27     80.05 o 
  -1  19   9     1715.17     2220.22    262.35 o 
   0  19   9      105.40       77.97     76.49 o 
   1  19   9      455.51      408.89     86.47 o 
   2  19   9      666.86      618.73    124.48 o 
   3  19   9      111.93       42.97    120.38 o 
   4  19   9      136.18      168.66     80.05 o 
   5  19   9       15.41       73.33     83.51 o 
   6  19   9      669.78      609.85    237.71 o 
  -3  20   9        0.99       40.94     76.99 o 
  -2  20   9      510.35      408.20    194.12 o 
  -1  20   9      168.17      136.27     81.68 o 
   0  20   9       61.55      142.58    110.40 o 
   1  20   9      215.16      178.64    102.66 o 
   2  20   9        0.14       23.46     40.97 o 
   3  20   9      220.20      339.14    133.21 o 
   4  20   9       76.89       33.00     74.55 o 
   5  20   9      258.27      306.55    140.14 o 
  -2  21   9       65.04      142.99     90.03 o 
  -1  21   9       73.55      114.47    130.36 o 
   0  21   9      105.52      312.26    307.37 o 
   1  21   9        0.57      142.38     89.83 o 
   2  21   9      266.25      205.93     88.20 o 
   3  21   9       33.45       94.51    116.92 o 
   4  21   9      254.46      263.78    135.86 o 
  -2 -15  10        7.66       69.46     21.39 o 
  -1 -15  10      882.04      951.08    122.18 o 
   0 -15  10      287.40      259.41     77.20 o 
   1 -15  10     2636.90     2712.84    270.57 o 
   2 -15  10      267.14      241.48     84.36 o 
   3 -15  10     3000.64     3204.52    746.32 o 
  -2 -14  10       58.10       48.08     35.19 o 
  -1 -14  10       72.31      127.24     85.35 o 
   0 -14  10       45.09       66.51     41.72 o 
   1 -14  10      192.43      224.75     71.52 o 
   2 -14  10      169.70      241.09     63.38 o 
   3 -14  10       85.51      162.95    107.55 o 
   4 -14  10        9.39       70.74     54.28 o 
  -3 -13  10     1254.75     1120.09    176.60 o 
  -2 -13  10        1.67       35.72     26.99 o 
  -1 -13  10      832.24      970.64    103.15 o 
   0 -13  10        0.61       74.57     29.86 o 
   1 -13  10     1497.08     1483.75    119.19 o 
   2 -13  10       23.94      131.00     69.66 o 
   3 -13  10      347.15      392.45    100.61 o 
   4 -13  10       20.67      120.12     47.28 o 
   5 -13  10     2366.53     2145.73    578.07 o 
  -4 -12  10      348.94      390.27    134.84 o 
  -3 -12  10      373.04      344.98     73.11 o 
  -2 -12  10      442.11      370.08     64.09 o 
  -1 -12  10      871.62      775.66     74.00 o 
   0 -12  10     1588.07     1545.80     96.70 o 
   1 -12  10      334.50      332.08     67.76 o 
   2 -12  10     1997.52     1961.61    141.33 o 
   3 -12  10       10.40      136.76     55.17 o 
   4 -12  10       25.62       72.38     51.57 o 
   5 -12  10      280.73      355.54    119.87 o 
   6 -12  10       20.53        7.15     57.39 o 
  -4 -11  10      404.06      849.80    208.17 o 
  -3 -11  10      114.25       64.16     19.41 o 
  -2 -11  10       55.42       75.38     28.67 o 
  -1 -11  10        3.51       48.21     34.99 o 
   0 -11  10        1.60      103.90     36.28 o 
   1 -11  10     1732.43     1547.94    117.12 o 
   2 -11  10        0.27      104.58     40.29 o 
   3 -11  10      578.14      694.31    129.45 o 
   4 -11  10      546.41      480.97    102.67 o 
   5 -11  10      137.06      101.23     55.87 o 
   6 -11  10      160.73       64.33     91.46 o 
  -5 -10  10      378.08      600.07    165.19 o 
  -4 -10  10      585.67      603.95    106.64 o 
  -3 -10  10      511.11      472.66     60.61 o 
  -2 -10  10     5287.43     5550.14    166.40 o 
  -1 -10  10      128.34      160.81     30.26 o 
   0 -10  10     1696.68     1657.25     99.77 o 
   1 -10  10       25.59      111.00     31.59 o 
   2 -10  10     1908.59     1931.27    101.53 o 
   3 -10  10        0.39       20.87     34.68 o 
   4 -10  10     3054.88     3081.71    310.50 o 
   5 -10  10        2.77       35.54     55.79 o 
   6 -10  10     3631.79     3865.65    367.46 o 
   7 -10  10       16.11       62.68     51.74 o 
  -6  -9  10      150.42      102.46     51.33 o 
  -5  -9  10      144.18      255.84    114.47 o 
  -4  -9  10     1877.00     1753.01    102.42 o 
  -3  -9  10     4357.40     4047.21    136.83 o 
  -2  -9  10     1414.16     1502.98     90.32 o 
  -1  -9  10     1002.63     1089.43     93.53 o 
   0  -9  10       39.94       61.63     25.71 o 
   1  -9  10     1515.41     1658.47    103.99 o 
   2  -9  10       18.04      103.47     34.01 o 
   3  -9  10       32.87       55.06     35.93 o 
   4  -9  10      155.02      192.61     75.59 o 
   5  -9  10      374.99      471.42    105.31 o 
   6  -9  10      687.14      576.15    142.28 o 
   7  -9  10       49.14       93.59     61.81 o 
   8  -9  10      526.76      465.69    106.34 o 
  -6  -8  10       97.93       72.11     54.18 o 
  -5  -8  10        0.63      142.79     81.48 o 
  -4  -8  10      142.24      178.54     53.77 o 
  -3  -8  10        4.34       25.99     18.35 o 
  -2  -8  10     2109.23     2260.43    112.26 o 
  -1  -8  10       76.92      123.04     28.89 o 
   0  -8  10     1440.94     1552.16    110.63 o 
   1  -8  10      535.38      639.47     58.71 o 
   2  -8  10     7902.41     8041.83    228.60 o 
   3  -8  10      610.32      604.89     92.61 o 
   4  -8  10        3.67      112.06     48.58 o 
   5  -8  10      870.51      923.51    108.48 o 
   6  -8  10       83.21      234.12     86.16 o 
   7  -8  10       19.21      119.96     45.89 o 
   8  -8  10      283.06      198.12     56.67 o 
  -7  -7  10      129.84      208.58     78.01 o 
  -6  -7  10      682.87      828.00    196.36 o 
  -5  -7  10     1371.77     1447.02    153.79 o 
  -4  -7  10      166.99      172.12    105.10 o 
  -3  -7  10     2410.55     2159.60    129.94 o 
  -2  -7  10      472.01      527.81     81.78 o 
  -1  -7  10     3381.18     3443.21    106.16 o 
   0  -7  10       71.90      104.53     34.69 o 
   1  -7  10     8812.81     8681.14    155.54 o 
   2  -7  10      797.15      758.98     59.29 o 
   3  -7  10     6294.08     5995.32    146.78 o 
   4  -7  10        0.13       48.64     48.13 o 
   5  -7  10     3919.96     3933.59    372.04 o 
   6  -7  10      111.89      272.48     84.00 o 
   7  -7  10      486.19      346.78    120.60 o 
   8  -7  10      288.36      150.10     70.23 o 
  -7  -6  10      795.33      872.81    251.15 o 
  -6  -6  10      405.37      488.25    157.05 o 
  -5  -6  10     1520.05     1697.35    214.08 o 
  -4  -6  10     1002.04     1022.53    170.90 o 
  -2  -6  10      573.05      549.98     27.07 o 
  -1  -6  10      475.47      445.14     63.89 o 
   0  -6  10     1240.19     1259.84     56.82 o 
   1  -6  10       71.56      107.32     39.71 o 
   2  -6  10     9857.91     9607.43    157.83 o 
   3  -6  10        1.23       49.23     40.60 o 
   4  -6  10        1.52       16.60     48.57 o 
   5  -6  10      181.63      234.85     65.47 o 
   6  -6  10       25.94      102.17     61.19 o 
   7  -6  10      566.77      502.03    119.51 o 
   8  -6  10       93.71      158.84     67.82 o 
   9  -6  10       74.06      130.25     83.41 o 
  -8  -5  10        3.07      121.40     64.16 o 
  -7  -5  10       17.43       37.89     64.77 o 
  -6  -5  10       19.84       43.18     34.76 o 
  -5  -5  10     1351.30     1326.63    174.77 o 
  -4  -5  10      102.43       36.26     85.55 o 
  -3  -5  10     2850.30     3108.92    219.58 o 
  -2  -5  10      285.53      266.66     67.66 o 
  -1  -5  10     6059.62     6207.70    125.89 o 
   0  -5  10      405.59      397.98     58.78 o 
   1  -5  10      374.29      371.93     56.40 o 
   2  -5  10     1619.56     1706.60     87.61 o 
   3  -5  10     6092.62     5892.03    145.61 o 
   4  -5  10       18.56      110.41     42.72 o 
   5  -5  10     1728.75     1603.48    199.15 o 
   6  -5  10       75.46       74.08     61.49 o 
   7  -5  10      140.23      212.60     87.25 o 
   8  -5  10      167.78      244.64     91.69 o 
   9  -5  10      425.97      480.34    150.32 o 
  -8  -4  10      312.87      243.21     92.68 o 
  -7  -4  10       11.04       89.01     86.77 o 
  -6  -4  10     1747.30     1810.69    109.96 o 
  -5  -4  10      870.65      843.07    156.03 o 
  -4  -4  10        6.02       63.35     78.01 o 
  -3  -4  10       18.87       20.78     91.25 o 
  -2  -4  10     2465.03     2471.22    136.91 o 
  -1  -4  10       32.74       53.09     24.67 o 
   0  -4  10     7190.14     6677.73    102.36 o 
   1  -4  10        2.05       24.57     27.13 o 
   2  -4  10    21846.91    23200.41    254.66 o 
   3  -4  10      868.41      850.94     68.02 o 
   4  -4  10     1339.90     1488.57    178.02 o 
   5  -4  10      378.21      264.40     66.49 o 
   6  -4  10      277.72      193.61     64.30 o 
   7  -4  10       22.12       66.38     56.05 o 
   8  -4  10       12.90      114.10     76.00 o 
   9  -4  10      136.08      269.20     92.41 o 
  -8  -3  10     1134.03     1311.56    216.12 o 
  -7  -3  10      101.59      159.99     80.56 o 
  -6  -3  10      519.01      526.72     51.07 o 
  -5  -3  10       36.04       41.24     14.00 o 
  -4  -3  10      170.59      190.25    118.55 o 
  -3  -3  10     1603.05     1996.98    172.53 o 
  -2  -3  10       11.63       38.58     47.93 o 
  -1  -3  10     6350.07     6270.80    302.89 o 
   0  -3  10      242.67      262.46     46.51 o 
   1  -3  10      187.61      166.74     31.40 o 
   2  -3  10      466.93      434.39     41.98 o 
   3  -3  10       61.61      108.62     40.34 o 
   4  -3  10      257.08      376.90     63.97 o 
   5  -3  10      292.12      275.63     61.95 o 
   6  -3  10        1.24       82.73     74.36 o 
   7  -3  10     1437.68     1345.72    157.60 o 
   8  -3  10       54.48      126.97     48.92 o 
   9  -3  10      577.85      627.54    173.95 o 
  -8  -2  10      123.16      135.25     78.22 o 
  -7  -2  10      171.74      159.55     50.91 o 
  -6  -2  10     1175.32     1252.00    109.30 o 
  -5  -2  10      488.94      426.15     66.79 o 
  -4  -2  10    11570.80    12744.49    426.93 o 
  -3  -2  10      741.51      678.49    104.90 o 
  -2  -2  10     6863.97     6341.93    153.54 o 
  -1  -2  10      801.96      717.12     82.64 o 
   0  -2  10    11901.33    11081.50    148.42 o 
   1  -2  10      697.38      747.21     79.44 o 
   2  -2  10     5010.28     5384.27     87.04 o 
   3  -2  10      141.62      163.28     40.91 o 
   4  -2  10     3732.35     3935.28    154.09 o 
   5  -2  10      685.81      730.28     88.22 o 
   6  -2  10     3110.02     2998.10    142.53 o 
   7  -2  10      168.94      224.95     71.94 o 
   8  -2  10       77.05       85.47     56.91 o 
   9  -2  10      584.48      548.17    144.28 o 
  10  -2  10       24.66       49.70     97.16 o 
  -8  -1  10      487.03      728.60    191.47 o 
  -7  -1  10        4.35       50.72     37.98 o 
  -6  -1  10      202.39      213.41     35.04 o 
  -5  -1  10     2942.07     3076.63    102.58 o 
  -4  -1  10      318.52      275.67     57.92 o 
  -3  -1  10      165.10      156.84     90.64 o 
  -2  -1  10        1.43       72.11     86.77 o 
  -1  -1  10    11633.14    10526.97    408.91 o 
   0  -1  10     1395.04     1454.10     88.55 o 
   1  -1  10      836.67      850.52     54.56 o 
   2  -1  10       58.61      104.29     31.50 o 
   3  -1  10     1404.49     1338.86     67.39 o 
   4  -1  10      565.39      493.49     83.91 o 
   5  -1  10     1461.86     1529.88     79.08 o 
   6  -1  10      672.17      726.20     80.44 o 
   7  -1  10      517.02      615.19     99.65 o 
   8  -1  10      216.96      230.09     62.87 o 
   9  -1  10      119.72      142.22     52.68 o 
  10  -1  10      265.71      449.75    188.21 o 
  -8   0  10      371.54      238.38     74.86 o 
  -7   0  10      141.59      161.22     63.14 o 
  -6   0  10        6.59       63.86     41.02 o 
  -5   0  10        1.40       52.23     64.74 o 
  -4   0  10     1042.11     1127.52     55.17 o 
  -3   0  10       37.38      162.54    117.73 o 
  -2   0  10      610.84      580.11    101.64 o 
  -1   0  10        5.50       23.04     50.41 o 
   0   0  10    12977.50    14007.82    214.23 o 
   1   0  10      779.42      847.54     59.77 o 
   2   0  10        6.20       38.21     28.93 o 
   3   0  10      110.66      106.51     31.15 o 
   4   0  10       63.70       73.63     40.98 o 
   5   0  10       72.80      125.81     49.90 o 
   6   0  10     1108.59     1062.49     81.09 o 
   7   0  10      189.17      175.56     59.17 o 
   8   0  10      144.49       96.45     79.74 o 
   9   0  10       17.25      122.34     95.02 o 
  10   0  10       10.93      204.91    104.29 o 
  -8   1  10        2.46       15.09     32.08 o 
  -7   1  10     1041.25     1199.10    134.67 o 
  -6   1  10       18.82       54.18     43.35 o 
  -5   1  10     8578.49     9321.02    260.80 o 
  -4   1  10     1077.46      953.07     75.88 o 
  -3   1  10    16830.09    17392.50    354.73 o 
  -2   1  10       91.45       70.86     12.54 o 
  -1   1  10     8211.81     7954.06    121.64 o 
   0   1  10        0.83       21.38     16.78 o 
   1   1  10      418.50      489.87     59.56 o 
   2   1  10      155.77      169.36     32.57 o 
   3   1  10     8529.45     8997.92    166.70 o 
   4   1  10     2548.89     2260.39     88.14 o 
   5   1  10     1272.19     1219.47     79.47 o 
   6   1  10     3078.19     3106.57    115.72 o 
   7   1  10      686.94      772.58     84.98 o 
   8   1  10       33.93       75.41     52.76 o 
   9   1  10       94.45       45.46     63.55 o 
  10   1  10        3.71      119.97    124.66 o 
  -8   2  10       63.38      164.38     62.74 o 
  -7   2  10      167.91       71.27     69.25 o 
  -6   2  10       80.47       63.39     24.57 o 
  -5   2  10       84.23       85.68     20.82 o 
  -4   2  10     8991.00     9509.95    196.03 o 
  -3   2  10      410.36      473.54     48.16 o 
  -2   2  10     3266.83     3111.16     84.73 o 
  -1   2  10       18.79       41.55     42.49 o 
   0   2  10      299.03      459.17     43.35 o 
   1   2  10      141.29      232.49     40.08 o 
   2   2  10    16018.57    16131.01    197.40 o 
   3   2  10      563.74      618.07     56.74 o 
   4   2  10     5167.16     5348.02    145.94 o 
   5   2  10      641.32      592.96     73.03 o 
   6   2  10      652.76      602.27     65.31 o 
   7   2  10     1790.36     1913.35    108.41 o 
   8   2  10       45.88       35.58     59.36 o 
   9   2  10      186.34      189.84     71.64 o 
  10   2  10      514.50      762.21    208.17 o 
  -9   3  10      169.12      127.92     43.79 o 
  -8   3  10       28.97       76.38     41.55 o 
  -7   3  10      433.08      456.49     78.93 o 
  -6   3  10       15.46      107.92     36.84 o 
  -5   3  10       99.69       81.75     51.53 o 
  -4   3  10        9.52       39.90     58.87 o 
  -3   3  10     2200.46     2409.69     89.71 o 
  -2   3  10       40.09       62.97     27.93 o 
  -1   3  10     1818.13     1641.91     71.20 o 
   0   3  10      582.80      731.25     62.03 o 
   1   3  10     9065.06     9382.55    115.36 o 
   2   3  10       22.62       -4.41     28.95 o 
   3   3  10     1645.53     1689.14     73.20 o 
   4   3  10      352.15      342.00     53.12 o 
   5   3  10      698.66      784.38     68.58 o 
   6   3  10      139.25      134.54     46.22 o 
   7   3  10       76.96      166.37     51.26 o 
   8   3  10      218.48      227.40     86.15 o 
   9   3  10      104.82      176.80    116.00 o 
  10   3  10      189.10      232.21    110.81 o 
  -8   4  10     1088.60      881.57    201.65 o 
  -7   4  10     1088.29      825.07    117.89 o 
  -6   4  10     2298.72     2144.34    154.80 o 
  -5   4  10      294.43      223.62     98.89 o 
  -4   4  10     2142.91     1997.89     91.21 o 
  -3   4  10       14.92        2.24     32.68 o 
  -2   4  10     1742.70     1789.53     87.83 o 
  -1   4  10      278.45      241.93     32.87 o 
   0   4  10     2745.25     2700.49     65.78 o 
   1   4  10     2343.14     2380.14     64.42 o 
   2   4  10     1573.54     1761.99     95.29 o 
   3   4  10     1461.07     1334.26     69.05 o 
   4   4  10      648.82      738.91     48.40 o 
   5   4  10     3745.20     3755.34    133.47 o 
   6   4  10      351.39      284.43     53.48 o 
   7   4  10      287.52      331.54     67.25 o 
   8   4  10      849.72      800.81     85.81 o 
   9   4  10        1.02       49.02     29.21 o 
  10   4  10       42.91      -27.91     78.22 o 
  -8   5  10       17.76       70.68     57.44 o 
  -7   5  10      257.98      298.65     86.57 o 
  -6   5  10       29.95        9.64     25.51 o 
  -5   5  10      591.02      547.20     69.97 o 
  -4   5  10      801.01      988.79    178.53 o 
  -3   5  10      411.36      440.96     51.13 o 
  -2   5  10      245.23      271.56     51.74 o 
  -1   5  10     1152.42     1177.62     59.71 o 
   0   5  10      683.63      684.57     66.61 o 
   1   5  10    14499.24    14742.97    206.83 o 
   2   5  10       74.40      123.67     27.54 o 
   3   5  10     2618.71     2606.47     92.34 o 
   4   5  10      808.66      808.90     59.37 o 
   5   5  10      420.28      424.58     55.84 o 
   6   5  10      163.32      172.66     46.75 o 
   7   5  10     4231.37     4607.31    245.80 o 
   8   5  10      634.70      606.38    101.65 o 
   9   5  10       32.02       46.62     24.33 o 
  10   5  10       22.14      178.23    121.40 o 
  -8   6  10      276.20      289.44     91.66 o 
  -7   6  10       52.96       39.12     40.43 o 
  -6   6  10     1324.87     1553.48    138.24 o 
  -5   6  10       32.95      109.62     57.44 o 
  -4   6  10      131.93      189.54     49.59 o 
  -3   6  10     1482.33     1630.35    109.08 o 
  -2   6  10    10045.14    10562.09    163.67 o 
  -1   6  10      391.58      393.34     48.13 o 
   0   6  10      140.95      257.28     48.45 o 
   1   6  10       64.64      115.32     42.10 o 
   2   6  10       69.69       50.21     31.63 o 
   3   6  10      143.59       95.71     31.36 o 
   4   6  10      259.07      230.50     35.86 o 
   5   6  10      412.21      432.58     61.47 o 
   6   6  10      406.01      463.42     61.99 o 
   7   6  10      496.32      427.83     59.99 o 
   8   6  10      141.59      131.55     51.46 o 
   9   6  10      203.59      247.55    193.91 o 
  10   6  10       30.07       88.61     85.55 o 
  -8   7  10      241.71      155.42     70.88 o 
  -7   7  10      719.73      630.09    282.01 o 
  -6   7  10      107.55      109.98     37.21 o 
  -5   7  10      332.95      345.19     76.59 o 
  -4   7  10       46.59       25.88     42.35 o 
  -3   7  10      210.11      271.44     68.66 o 
  -2   7  10        7.89       22.24     38.12 o 
  -1   7  10      640.09      619.81     65.89 o 
   0   7  10      290.60      271.58     43.31 o 
   1   7  10       34.75       96.06     44.83 o 
   2   7  10     3337.53     3372.70     90.94 o 
   3   7  10     1746.49     1902.85     83.76 o 
   4   7  10     1470.93     1397.02     76.58 o 
   5   7  10      330.24      352.89     46.83 o 
   6   7  10      624.43      635.79     61.88 o 
   7   7  10      470.40      417.83     65.51 o 
   8   7  10      290.43      246.70     49.49 o 
   9   7  10        3.10      134.64    100.83 o 
  10   7  10       42.43       96.96     85.55 o 
  -8   8  10      250.80      241.58     83.11 o 
  -7   8  10      329.49      310.63    100.01 o 
  -6   8  10       10.89       41.14    123.54 o 
  -5   8  10       91.19      173.32     43.39 o 
  -4   8  10      325.24      486.44     82.09 o 
  -3   8  10       52.05       73.55     50.69 o 
  -2   8  10     4373.50     4522.83    136.07 o 
  -1   8  10      146.17      109.55     41.15 o 
   0   8  10     1324.33     1234.09     65.28 o 
   1   8  10      580.17      578.20     59.86 o 
   2   8  10     1224.75     1369.86     68.79 o 
   3   8  10      656.66      602.32     43.68 o 
   4   8  10     2570.09     2706.09     89.71 o 
   5   8  10     1107.78     1054.82     73.53 o 
   6   8  10     1834.09     1767.21    100.92 o 
   7   8  10       78.45      112.74     24.08 o 
   8   8  10     1332.59     1195.99    149.44 o 
   9   8  10       12.10      120.38     52.96 o 
  10   8  10      102.25       41.96     34.22 o 
  -8   9  10       24.67       60.29     70.68 o 
  -7   9  10      330.17      368.27    105.31 o 
  -6   9  10      687.79      677.55    118.47 o 
  -5   9  10     3847.70     3616.62    361.75 o 
  -4   9  10      867.57      896.85    100.22 o 
  -3   9  10      353.37      427.54    124.25 o 
  -2   9  10      667.38      777.68     95.79 o 
  -1   9  10     3016.21     3275.33    255.12 o 
   0   9  10      501.86      530.81     62.33 o 
   1   9  10     4561.37     4461.56    155.53 o 
   2   9  10     1837.83     1822.07    128.17 o 
   3   9  10       52.80       96.90     38.93 o 
   4   9  10      458.36      487.21     55.90 o 
   5   9  10      280.35      270.07     46.78 o 
   6   9  10       13.32      110.72     26.17 o 
   7   9  10      525.21      494.50     51.97 o 
   8   9  10        0.42       95.51     41.02 o 
   9   9  10      196.97      192.69     94.10 o 
  10   9  10       89.77      124.45     72.92 o 
  -8  10  10        7.48      124.66     90.44 o 
  -7  10  10      169.32      117.12     95.94 o 
  -6  10  10        3.08       75.98     69.66 o 
  -5  10  10       85.39      128.35     45.17 o 
  -4  10  10       11.02       32.67     72.92 o 
  -3  10  10      214.95      201.72    118.85 o 
  -2  10  10        3.06      102.55     51.56 o 
  -1  10  10      320.67      321.30     72.31 o 
   0  10  10     2424.15     2557.01    130.92 o 
   1  10  10     1613.47     1525.82    126.03 o 
   2  10  10     8732.45     8879.23    155.71 o 
   3  10  10     1680.73     1609.00    119.92 o 
   4  10  10     1583.57     1418.61     72.70 o 
   5  10  10      219.02      202.64     70.42 o 
   6  10  10        6.47       46.86     24.15 o 
   7  10  10      142.88      140.87     51.15 o 
   8  10  10     1363.94     1619.54    183.73 o 
   9  10  10        0.53       95.12     62.94 o 
  -8  11  10       16.65      145.03     67.83 o 
  -7  11  10        2.02       20.17     68.44 o 
  -6  11  10        0.35      125.88    103.27 o 
  -5  11  10       19.67      -67.83     67.83 o 
  -4  11  10      252.12      247.69     72.11 o 
  -3  11  10        0.01       72.86     59.74 o 
  -2  11  10      143.09      100.30     82.19 o 
  -1  11  10     2248.89     2472.71    396.48 o 
   0  11  10       28.09       81.62    121.91 o 
   1  11  10     2086.99     2090.25    105.58 o 
   2  11  10      539.26      686.42     79.64 o 
   3  11  10     1008.20      960.11     75.06 o 
   4  11  10      289.14      286.75     57.00 o 
   5  11  10       73.19       75.10     32.06 o 
   6  11  10       11.61       78.93     54.08 o 
   7  11  10      401.40      526.34    132.60 o 
   8  11  10        4.67       74.75     78.62 o 
   9  11  10        9.74       62.94     47.66 o 
  -7  12  10      880.31      937.18    172.53 o 
  -6  12  10      814.34     1159.20    192.28 o 
  -5  12  10     1108.02     1383.06    166.41 o 
  -4  12  10     1407.60     1515.10    221.21 o 
  -3  12  10        5.17       71.13     49.72 o 
  -2  12  10      589.79      618.95     85.25 o 
  -1  12  10      231.07      134.65     54.13 o 
   0  12  10       57.16      172.29     64.37 o 
   1  12  10      106.76       99.41     50.77 o 
   2  12  10      161.64      198.26     49.71 o 
   3  12  10        1.09       22.63     35.07 o 
   4  12  10      437.10      346.07    107.50 o 
   5  12  10      239.31      292.35     56.95 o 
   6  12  10      405.35      370.51     98.18 o 
   7  12  10      264.39      201.25     93.09 o 
   8  12  10      444.04      348.11    118.55 o 
   9  12  10        0.24      161.32     90.85 o 
  -7  13  10        7.78       76.79     59.07 o 
  -6  13  10       22.94      116.31     87.59 o 
  -5  13  10       23.81      -50.72     69.87 o 
  -4  13  10      312.77      418.99    122.83 o 
  -3  13  10     1756.97     1623.30    270.50 o 
  -2  13  10       30.56        5.21     48.00 o 
  -1  13  10     2429.31     2510.64    171.30 o 
   0  13  10      407.28      492.47     84.02 o 
   1  13  10     1987.62     2165.09    146.91 o 
   2  13  10        9.84       87.86     38.83 o 
   3  13  10      627.47      571.80     64.63 o 
   4  13  10      959.45     1065.35     82.01 o 
   5  13  10     1033.11     1275.62    152.82 o 
   6  13  10      166.08      311.65    130.36 o 
   7  13  10      527.94      901.13    186.78 o 
   8  13  10        5.14       63.14     77.40 o 
   9  13  10      310.14      250.54    126.49 o 
  -7  14  10       29.11       92.27     70.88 o 
  -6  14  10       70.18      133.01     73.33 o 
  -5  14  10        0.72       46.24     85.55 o 
  -4  14  10       94.67      104.70     78.42 o 
  -3  14  10       10.41      102.86     76.18 o 
  -2  14  10        3.18       22.00     89.42 o 
  -1  14  10        0.22      135.27     57.51 o 
   0  14  10     2377.40     2664.73    152.18 o 
   1  14  10       53.68      177.25    117.22 o 
   2  14  10     1648.10     1437.99    175.89 o 
   3  14  10      505.56      494.08     64.53 o 
   4  14  10      198.82      111.68    108.36 o 
   5  14  10     1332.16     1356.78    191.67 o 
   6  14  10      210.62      200.63     87.59 o 
   7  14  10       14.73      120.18    115.49 o 
   8  14  10       44.43       61.92     89.83 o 
  -6  15  10      410.97      529.59    159.08 o 
  -5  15  10      123.32       36.66     84.94 o 
  -4  15  10       28.77      708.84    253.39 o 
  -3  15  10      266.35      219.37     93.90 o 
  -2  15  10      169.80       67.14     45.02 o 
  -1  15  10        5.80      125.07     65.59 o 
   0  15  10        5.16       71.29     88.40 o 
   1  15  10     1594.03     2164.62    233.84 o 
   2  15  10        0.69       76.56     87.69 o 
   3  15  10      633.90      674.88     69.09 o 
   4  15  10      480.92      478.81     40.62 o 
   5  15  10     1663.76     1188.74    167.84 o 
   6  15  10        7.06      128.94     87.99 o 
   7  15  10      294.92      293.93    110.40 o 
   8  15  10       89.10      224.87     99.40 o 
  -6  16  10      215.67      246.06    102.66 o 
  -5  16  10       24.39      245.24    138.31 o 
  -4  16  10     1235.78     1233.96    240.97 o 
  -3  16  10       34.52      138.51    121.60 o 
  -2  16  10      721.83     1048.19    160.71 o 
  -1  16  10      146.91      230.75     59.60 o 
   0  16  10       93.10       90.30     38.48 o 
   1  16  10       48.89       27.97     45.42 o 
   2  16  10      534.82      520.60     63.86 o 
   3  16  10       41.66       52.20     52.92 o 
   4  16  10      245.26      194.14     38.11 o 
   5  16  10      257.83      332.63    105.10 o 
   6  16  10     1253.41      830.85    205.52 o 
   7  16  10      138.03      235.26     88.20 o 
   8  16  10      107.69      111.42     76.99 o 
  -5  17  10      182.41      258.89    107.96 o 
  -4  17  10      172.49      409.82    144.01 o 
  -3  17  10        6.30       15.07     74.96 o 
  -2  17  10      126.12       85.35     42.16 o 
  -1  17  10      123.69       94.10     89.01 o 
   0  17  10      124.40       95.34     35.14 o 
   1  17  10      661.05      571.40     98.08 o 
   2  17  10      829.92      913.30     89.22 o 
   3  17  10       70.59       70.54     20.40 o 
   4  17  10      128.22      105.35     21.78 o 
   5  17  10       27.29       90.44     75.37 o 
   6  17  10       70.82       41.76     83.11 o 
   7  17  10      146.28      294.54    138.31 o 
  -5  18  10        1.11      199.62     94.92 o 
  -4  18  10        5.12      268.46    115.09 o 
  -3  18  10      140.83      283.94    128.53 o 
  -2  18  10      516.45      341.18    117.12 o 
  -1  18  10       55.58      235.67    141.36 o 
   0  18  10     1411.81     1550.15    486.31 o 
   1  18  10      257.00      155.01     41.39 o 
   2  18  10     3252.93     2948.25    270.02 o 
   3  18  10        0.05       63.65     27.30 o 
   4  18  10      196.46      250.54    117.12 o 
   5  18  10       85.07      151.95     64.57 o 
   6  18  10      162.25      316.33    135.66 o 
  -4  19  10      154.54      214.08     94.10 o 
  -3  19  10      514.35      469.30    441.80 o 
  -2  19  10      154.86      155.62     96.55 o 
  -1  19  10      155.70      296.37    105.72 o 
   0  19  10       12.61       65.53     37.68 o 
   1  19  10      307.02      281.86    100.62 o 
   2  19  10        0.00       58.84     40.77 o 
   3  19  10      441.86      361.94     80.24 o 
   4  19  10       35.49      136.47     76.59 o 
   5  19  10       73.50      120.79    113.25 o 
   6  19  10      509.50      648.75    170.08 o 
  -3  20  10       35.29       55.20     58.05 o 
  -2  20  10        7.40      107.96     89.42 o 
  -1  20  10      223.39      178.84     96.14 o 
   0  20  10      178.67      328.96    133.62 o 
   1  20  10       14.50       49.29     82.29 o 
   2  20  10      113.93       98.83    118.14 o 
   3  20  10       71.70      113.05     89.62 o 
   4  20  10        7.23       79.24     73.94 o 
   5  20  10      136.21      138.10    107.14 o 
  -2  21  10       39.09      124.86     81.48 o 
  -1  21  10     1477.81     1220.92    210.62 o 
   0  21  10        0.12      109.99     72.92 o 
   1  21  10      645.55      501.49    139.32 o 
   2  21  10       75.09      157.45     84.33 o 
   3  21  10      163.88      407.79    172.32 o 
   4  21  10       68.21       66.81     72.92 o 
   0 -15  11      502.49      477.02     90.87 o 
   1 -15  11      214.55      138.28    117.83 o 
  -2 -14  11      264.26      260.52     94.10 o 
  -1 -14  11      520.54      525.32     92.68 o 
   0 -14  11        9.97      117.36     38.09 o 
   1 -14  11      701.88      741.80    149.69 o 
   2 -14  11      503.92      563.79    109.15 o 
   3 -14  11       37.78      151.70     68.78 o 
  -3 -13  11       71.37       96.14     51.94 o 
  -2 -13  11        1.92       75.83     75.98 o 
  -1 -13  11      116.97      162.78     52.20 o 
   0 -13  11       83.11      143.59     54.64 o 
   1 -13  11        0.18       26.12     45.27 o 
   2 -13  11        9.12       64.00     52.98 o 
   3 -13  11      322.25      436.38    178.94 o 
   4 -13  11        0.22       47.49     49.80 o 
   5 -13  11       34.44      123.05     49.41 o 
  -4 -12  11       22.91       39.72     48.89 o 
  -3 -12  11     2686.07     2380.94    357.27 o 
  -2 -12  11       79.25      121.47     58.06 o 
  -1 -12  11     1377.49     1403.45    123.24 o 
   0 -12  11       27.05       21.19     25.46 o 
   1 -12  11      598.53      720.66    107.46 o 
   2 -12  11       49.59       86.30     40.98 o 
   3 -12  11        2.61       78.90     59.46 o 
   4 -12  11      213.84      265.36     81.79 o 
   5 -12  11      122.61      128.48     66.20 o 
  -4 -11  11      421.25      286.18    104.29 o 
  -3 -11  11        0.78       34.87     17.16 o 
  -2 -11  11     1134.12     1081.17     88.73 o 
  -1 -11  11      240.16      226.52     50.86 o 
   0 -11  11     1019.46      995.21    104.06 o 
   1 -11  11      183.53      196.51     45.19 o 
   2 -11  11      464.92      424.17     68.07 o 
   3 -11  11       19.84      108.87     64.73 o 
   4 -11  11        2.28      -11.29     52.22 o 
   5 -11  11        7.20       29.03     57.24 o 
   6 -11  11       93.90      150.16     74.75 o 
  -5 -10  11        4.74       55.81     62.94 o 
  -4 -10  11       59.74      156.23    103.27 o 
  -3 -10  11        3.09       23.34     22.25 o 
  -2 -10  11      113.52      118.83     22.64 o 
  -1 -10  11       29.70       40.98     19.25 o 
   0 -10  11      383.81      398.89     46.30 o 
   1 -10  11      225.97      181.52     47.29 o 
   2 -10  11       34.38       65.10     35.47 o 
   3 -10  11       33.78       39.28     40.34 o 
   4 -10  11      668.56      679.50    123.94 o 
   5 -10  11       54.61       11.54     52.03 o 
   6 -10  11     1021.10      765.56    160.39 o 
   7 -10  11        9.50      127.96     49.96 o 
  -5  -9  11      139.96      151.55     74.14 o 
  -4  -9  11     2289.01     2265.04    254.00 o 
  -3  -9  11      382.13      405.02     64.92 o 
  -2  -9  11     5258.31     5213.46    162.82 o 
  -1  -9  11       58.04       74.30     27.86 o 
   0  -9  11      777.91      710.55     63.06 o 
   1  -9  11      235.14      209.82     40.22 o 
   2  -9  11       64.45      104.25     35.99 o 
   3  -9  11      115.72      240.84     72.69 o 
   4  -9  11       45.03      137.63    114.58 o 
   5  -9  11      573.93      669.02    116.16 o 
   6  -9  11      371.83      233.84    104.70 o 
   7  -9  11      681.34      908.58    151.44 o 
  -6  -8  11      158.17      142.18     62.53 o 
  -5  -8  11      495.33      626.35    169.47 o 
  -4  -8  11      399.23      831.06    176.40 o 
  -3  -8  11     2928.65     2648.09    232.51 o 
  -2  -8  11       61.46       68.92     14.17 o 
  -1  -8  11     1074.15     1008.50     70.89 o 
   0  -8  11        9.80       46.89     24.39 o 
   1  -8  11       80.41      119.69     42.34 o 
   2  -8  11        2.48       43.03     30.44 o 
   3  -8  11        4.08       49.95     63.87 o 
   4  -8  11      563.66      593.74    154.93 o 
   5  -8  11      235.36      345.46    119.57 o 
   6  -8  11      397.65      233.90    143.19 o 
   7  -8  11      283.27      170.13     63.13 o 
   8  -8  11      646.26      595.72    203.49 o 
  -6  -7  11      297.08      405.95    134.64 o 
  -5  -7  11       23.60       94.92     69.25 o 
  -4  -7  11      128.82      345.26    128.12 o 
  -3  -7  11      103.51        2.85     86.16 o 
  -2  -7  11        7.02       23.68     23.49 o 
  -1  -7  11      627.47      679.40     53.29 o 
   0  -7  11      691.56      627.02     50.29 o 
   1  -7  11      110.98      171.27     55.97 o 
   2  -7  11       10.17       70.57     55.48 o 
   3  -7  11     2215.32     2138.60    164.42 o 
   4  -7  11       11.85       86.00     45.84 o 
   5  -7  11     2495.22     2753.24    166.05 o 
   6  -7  11        0.60       19.37     74.69 o 
   7  -7  11      800.74      733.39    148.18 o 
   8  -7  11        7.32      118.89     96.04 o 
  -7  -6  11     2341.66     2239.98    317.76 o 
  -6  -6  11      224.80      453.82    154.60 o 
  -5  -6  11     5068.42     5327.32    892.98 o 
  -4  -6  11      317.71      351.57    127.31 o 
  -3  -6  11     1236.89     1193.01    186.99 o 
  -2  -6  11     1442.91     1513.25    136.10 o 
  -1  -6  11      389.77      476.36     61.81 o 
   0  -6  11        4.21       47.82     36.34 o 
   1  -6  11       55.86      103.51     72.38 o 
   2  -6  11      629.90      634.63     65.29 o 
   3  -6  11       37.89      119.46     65.15 o 
   4  -6  11     4481.59     4712.20    269.54 o 
   5  -6  11      265.50      312.39     81.12 o 
   6  -6  11     3805.34     3819.21    229.22 o 
   7  -6  11      341.52      279.92     83.75 o 
   8  -6  11      140.50      160.98     77.30 o 
  -7  -5  11      114.13      -11.20     56.42 o 
  -6  -5  11      755.01      939.83    223.65 o 
  -5  -5  11       56.29       56.01     82.09 o 
  -4  -5  11     2134.42     2115.12    186.58 o 
  -3  -5  11      230.75      246.87     96.35 o 
  -2  -5  11      469.00      455.74     84.86 o 
  -1  -5  11      307.68      343.87     56.64 o 
   0  -5  11      308.31      306.67     49.37 o 
   1  -5  11       32.97      103.47     74.88 o 
   2  -5  11      418.08      499.38     59.25 o 
   3  -5  11     1530.94     1596.47    105.70 o 
   4  -5  11       17.07       69.83     77.28 o 
   5  -5  11     1969.99     1704.38    149.39 o 
   6  -5  11      304.55      160.61    136.78 o 
   7  -5  11     1854.30     1927.19    199.53 o 
   8  -5  11       87.74       67.63     52.76 o 
   9  -5  11      868.57      892.63    156.20 o 
  -8  -4  11        0.53       29.13     56.01 o 
  -7  -4  11      141.43      221.62    107.34 o 
  -6  -4  11       12.50       44.20     70.07 o 
  -5  -4  11     1214.05     1187.31    243.82 o 
  -4  -4  11      696.30      747.34    127.92 o 
  -3  -4  11     1535.64     1362.08    177.21 o 
  -2  -4  11       15.47      114.58    104.70 o 
  -1  -4  11      645.61      685.10     51.35 o 
   0  -4  11      458.87      469.39     50.85 o 
   1  -4  11        0.40       63.98     25.91 o 
   2  -4  11     2000.57     2120.20     92.26 o 
   3  -4  11      813.43     1015.26     95.10 o 
   4  -4  11     8830.86     8670.59    187.98 o 
   5  -4  11       45.62      123.93     47.07 o 
   6  -4  11      665.07      534.35     77.52 o 
   7  -4  11      136.54      153.67     64.59 o 
   8  -4  11      285.01      442.77    194.52 o 
   9  -4  11      133.53      144.90     58.13 o 
  -8  -3  11     3587.61     3771.94   3457.44 o 
  -7  -3  11        7.18       66.81     42.77 o 
  -6  -3  11     2944.79     2647.78    177.92 o 
  -5  -3  11     1068.05     1127.83    160.51 o 
  -4  -3  11        5.66      100.01     81.68 o 
  -3  -3  11       96.47       62.33     95.94 o 
  -2  -3  11        2.15      136.51    175.28 o 
  -1  -3  11     1303.69     1431.70    138.81 o 
   0  -3  11      307.37      327.13     42.40 o 
   1  -3  11     3215.17     2966.12    100.43 o 
   2  -3  11       44.09       82.89     39.32 o 
   3  -3  11     9274.09     9447.61    173.30 o 
   4  -3  11       80.96       59.52     42.33 o 
   5  -3  11     4318.85     4419.86    129.51 o 
   6  -3  11        7.94       75.73     62.10 o 
   7  -3  11       84.38       26.89     56.87 o 
   8  -3  11       41.11      114.59     63.79 o 
   9  -3  11      431.50      234.28    123.23 o 
  -8  -2  11       79.45      118.55     78.01 o 
  -7  -2  11      241.63      151.34    118.75 o 
  -6  -2  11       97.09      139.97     31.14 o 
  -5  -2  11       49.63       -2.65     67.83 o 
  -4  -2  11      105.71      180.06    109.38 o 
  -3  -2  11        2.69      -32.59     88.20 o 
  -2  -2  11      152.74      258.48     77.24 o 
  -1  -2  11      837.88      871.26    126.08 o 
   0  -2  11      812.91      871.83     49.09 o 
   1  -2  11       83.54       64.59     25.66 o 
   2  -2  11     1293.18     1206.17     69.85 o 
   3  -2  11      187.64      167.69     33.62 o 
   4  -2  11     9769.12    10324.88    181.69 o 
   5  -2  11      100.09       99.90     34.65 o 
   6  -2  11     5648.57     6202.57    358.17 o 
   7  -2  11      131.65      181.39     69.69 o 
   8  -2  11     1287.29     1634.63    233.02 o 
   9  -2  11       78.98      214.23     55.68 o 
  -8  -1  11       66.08       63.96     95.53 o 
  -7  -1  11       78.00       56.29     29.29 o 
  -6  -1  11      194.06      171.25     31.38 o 
  -5  -1  11      126.72      105.61     32.72 o 
  -4  -1  11    11768.13    12203.49    500.87 o 
  -3  -1  11      498.64      391.49    102.46 o 
  -2  -1  11     2870.75     2919.90    225.69 o 
  -1  -1  11     1467.49     1618.31    133.11 o 
   0  -1  11     1103.28     1081.60     50.69 o 
   1  -1  11    14563.20    14840.60    147.28 o 
   2  -1  11       93.42       95.51     33.33 o 
   3  -1  11     1103.52     1046.38    103.79 o 
   4  -1  11       35.18       90.06     51.24 o 
   5  -1  11     2747.15     2827.48    115.65 o 
   6  -1  11        0.54       66.73     43.90 o 
   7  -1  11       17.82      168.87     59.99 o 
   8  -1  11        3.95       45.38     59.96 o 
   9  -1  11      698.05      730.59    338.43 o 
  10  -1  11       16.75       98.64     59.08 o 
  -8   0  11       29.69      144.21     73.94 o 
  -7   0  11        3.47       14.35     39.41 o 
  -6   0  11       98.14       75.09     29.97 o 
  -5   0  11      182.94      214.42     33.55 o 
  -4   0  11       55.16       50.86     12.45 o 
  -3   0  11       12.93      159.90    116.92 o 
  -2   0  11       75.87      135.66     98.18 o 
  -1   0  11      596.84      609.69     93.09 o 
   0   0  11     9717.13     9519.94    185.87 o 
   1   0  11      301.99      329.33     99.32 o 
   2   0  11     6190.41     6257.02     95.17 o 
   3   0  11      245.33      245.38     43.51 o 
   4   0  11     1521.75     1480.86    110.72 o 
   5   0  11      372.70      375.30     57.44 o 
   6   0  11       46.97      211.09     54.76 o 
   7   0  11      939.91      985.86    168.04 o 
   8   0  11      605.45      776.73    132.68 o 
   9   0  11      670.85      796.46    211.74 o 
  10   0  11       14.82       72.05     68.64 o 
  -8   1  11     1867.66     2096.38    306.15 o 
  -7   1  11       22.25      127.85     50.65 o 
  -6   1  11        8.09       79.16     35.75 o 
  -5   1  11       26.74       73.03     20.96 o 
  -4   1  11     1340.77     1498.30     82.27 o 
  -3   1  11      580.14      493.47     50.44 o 
  -2   1  11      703.11      730.43    144.21 o 
  -1   1  11     2181.29     2301.26     75.46 o 
   0   1  11      817.78      866.81     59.20 o 
   2   1  11       81.19       83.65     37.16 o 
   3   1  11    10689.66    10277.61    147.11 o 
   4   1  11       55.59      125.31     56.48 o 
   5   1  11     5754.51     5843.48    121.35 o 
   6   1  11        0.27      105.93     46.93 o 
   7   1  11     1491.60     1559.52    198.15 o 
   8   1  11       74.65      201.48     81.46 o 
   9   1  11      401.12      552.46    165.09 o 
  10   1  11        6.86       79.16     58.76 o 
  -8   2  11        0.30       78.77     31.08 o 
  -7   2  11     3630.84     3693.75    181.01 o 
  -6   2  11       23.30       59.83     44.47 o 
  -5   2  11     3594.62     3812.27    178.11 o 
  -4   2  11      298.51      300.75     48.50 o 
  -3   2  11     8304.69     8317.02    153.89 o 
  -2   2  11     2636.92     2420.38     86.48 o 
  -1   2  11       34.06       73.08     35.59 o 
   0   2  11     1630.45     1723.52     65.76 o 
   1   2  11      641.26      618.13     46.34 o 
   2   2  11     3314.60     3572.64    120.72 o 
   3   2  11       63.36       80.45     33.93 o 
   4   2  11       64.32       82.92     42.73 o 
   5   2  11       17.53      141.72     52.36 o 
   6   2  11     2623.49     2724.45    125.96 o 
   7   2  11      102.11      120.95     72.15 o 
   8   2  11      209.05      208.86     71.53 o 
   9   2  11       41.22      152.81     48.78 o 
  10   2  11        0.76      -15.68     51.45 o 
  -8   3  11      140.33      106.33     56.42 o 
  -7   3  11       63.14      105.10     62.74 o 
  -6   3  11      928.31      964.54    129.08 o 
  -5   3  11       24.83       68.24     30.04 o 
  -4   3  11     2183.09     2275.78    108.63 o 
  -3   3  11     3492.43     3685.59    126.76 o 
  -2   3  11        1.10       41.48     18.11 o 
  -1   3  11     7070.18     6741.35    149.43 o 
   0   3  11      229.02      265.21     37.96 o 
   1   3  11     4913.90     4885.57    116.52 o 
   2   3  11       21.06       33.93     35.78 o 
   3   3  11       75.61      115.64     43.62 o 
   4   3  11       75.67       36.48     41.65 o 
   5   3  11      253.91      312.46     56.17 o 
   6   3  11     1342.21     1398.70     99.96 o 
   7   3  11      905.82      890.73    111.37 o 
   8   3  11      207.26      127.93     57.30 o 
   9   3  11        2.11       52.13     51.13 o 
  10   3  11     1397.20     2113.29    339.96 o 
  -8   4  11      176.81      299.42     97.98 o 
  -7   4  11      363.58      260.42     95.73 o 
  -6   4  11        6.73       46.56     65.18 o 
  -5   4  11      108.57      228.13     77.61 o 
  -4   4  11      219.39      259.92     50.46 o 
  -3   4  11        0.90       69.63     39.23 o 
  -2   4  11     5292.08     5287.81    133.27 o 
  -1   4  11      167.40      143.21     28.93 o 
   0   4  11    18953.70    19836.66    288.53 o 
   1   4  11        3.74        8.83     26.27 o 
   2   4  11    11681.01    11560.29    294.32 o 
   3   4  11      875.31      800.52     61.60 o 
   4   4  11     6828.88     7072.87    165.93 o 
   5   4  11      720.57      696.10     86.05 o 
   6   4  11      407.27      332.45     73.21 o 
   7   4  11       37.82       47.85     41.78 o 
   8   4  11        2.02       42.58     22.18 o 
   9   4  11       17.34       77.23     51.74 o 
  10   4  11      562.83      502.91    172.12 o 
  -8   5  11     3560.70     3792.10   3470.68 o 
  -7   5  11      794.48      514.79    112.90 o 
  -6   5  11     4147.59     4406.69    433.45 o 
  -5   5  11      144.67      128.31     40.13 o 
  -4   5  11      416.77      440.56     72.21 o 
  -3   5  11     1037.26     1053.32     74.31 o 
  -2   5  11      151.45      164.42     37.14 o 
  -1   5  11       98.88      107.38     34.22 o 
   0   5  11      296.91      341.18     51.34 o 
   1   5  11     3621.50     3555.11     94.18 o 
   2   5  11      506.36      569.07     48.91 o 
   3   5  11    14451.09    14460.97    156.14 o 
   4   5  11       46.16       82.46     41.81 o 
   5   5  11      264.78      200.27     46.72 o 
   6   5  11      542.49      559.67     80.24 o 
   7   5  11      223.04      222.35     79.34 o 
   8   5  11      576.31      499.74    104.21 o 
   9   5  11       92.80      135.48     56.70 o 
  10   5  11      264.51      468.69    448.32 o 
  -8   6  11       12.52       53.37     56.22 o 
  -7   6  11       52.97      111.25     70.68 o 
  -6   6  11      256.01      251.76     60.58 o 
  -5   6  11      289.96      340.62     75.02 o 
  -4   6  11     4252.67     4358.86    202.16 o 
  -3   6  11       93.99      123.75     42.05 o 
  -2   6  11     5649.43     6018.99    126.94 o 
  -1   6  11     1060.03     1047.61     61.43 o 
   0   6  11      128.64      138.86     36.81 o 
   1   6  11      825.87      768.12     70.99 o 
   2   6  11       54.40       75.11     32.22 o 
   3   6  11      442.26      409.75     42.54 o 
   4   6  11     3346.87     3450.70    121.98 o 
   5   6  11     1340.22     1201.83     74.70 o 
   6   6  11     1608.42     1508.25     90.79 o 
   7   6  11     1744.98     1670.50    137.84 o 
   8   6  11      866.60      851.76    109.13 o 
   9   6  11      134.16       95.25     33.37 o 
  10   6  11       87.36      136.27     83.72 o 
  -8   7  11        3.94       85.14     67.22 o 
  -7   7  11      394.16      270.22     79.54 o 
  -6   7  11      122.43      123.23     57.34 o 
  -5   7  11       18.11       56.51     41.59 o 
  -4   7  11      293.18      263.88     66.56 o 
  -3   7  11     5807.62     5761.08    146.40 o 
  -2   7  11     1114.29     1267.63    122.63 o 
  -1   7  11    17191.55    17843.61    254.67 o 
   0   7  11      375.60      445.76     52.54 o 
   1   7  11    22093.69    22769.57    337.04 o 
   2   7  11     1251.90     1330.97     78.92 o 
   3   7  11     3267.25     3043.16    103.64 o 
   4   7  11        4.07       48.78     33.55 o 
   5   7  11      404.96      400.36     50.94 o 
   6   7  11       11.05       42.53     29.18 o 
   7   7  11     1264.66     1161.37    118.14 o 
   8   7  11      320.85      255.48     68.12 o 
   9   7  11       36.69       52.83     30.49 o 
  10   7  11      136.24      163.97     75.98 o 
  -8   8  11      137.25       50.72     77.61 o 
  -7   8  11     1369.72     1438.05    194.93 o 
  -6   8  11      678.94      802.37    157.55 o 
  -5   8  11        0.71       41.25     33.60 o 
  -4   8  11      490.75      541.86     83.02 o 
  -3   8  11        7.15       60.29     44.79 o 
  -2   8  11      483.48      485.23     52.54 o 
  -1   8  11       54.96       72.43     45.73 o 
   0   8  11     4227.30     4002.68    142.18 o 
   1   8  11       35.98       86.53     32.82 o 
   2   8  11    15299.81    15707.28    244.78 o 
   3   8  11      214.07      264.84     35.11 o 
   4   8  11     2563.07     2602.67     93.89 o 
   5   8  11      185.07      180.43     42.35 o 
   6   8  11      153.80       98.84     34.89 o 
   7   8  11     1654.87     1690.27    108.02 o 
   8   8  11      991.77      810.85    114.59 o 
   9   8  11      331.83      380.49    195.34 o 
  10   8  11       11.28       40.74     38.50 o 
  -8   9  11       16.83       89.01     56.42 o 
  -7   9  11      305.50      111.21     85.75 o 
  -6   9  11       38.56       68.41     37.98 o 
  -5   9  11      281.84      386.44     59.87 o 
  -4   9  11       88.82      107.57     70.27 o 
  -3   9  11      559.58      509.11     80.34 o 
  -2   9  11     1254.36     1512.06    199.51 o 
  -1   9  11     2478.73     2592.67    124.34 o 
   0   9  11      338.78      333.02     47.73 o 
   1   9  11     1354.37     1427.23    116.29 o 
   2   9  11      594.52      553.76     79.57 o 
   3   9  11     2104.72     1871.68     87.69 o 
   4   9  11     1078.85     1096.03     84.67 o 
   5   9  11     2427.65     2262.68     98.82 o 
   6   9  11     1372.93     1516.73    108.15 o 
   7   9  11       22.09       82.56     44.71 o 
   8   9  11      531.97      490.20     82.44 o 
   9   9  11       18.17      -23.63     49.90 o 
  -8  10  11        5.37       64.98     55.20 o 
  -7  10  11       40.92      198.19     99.40 o 
  -6  10  11      570.17      540.39    159.90 o 
  -5  10  11      695.52      572.73     79.98 o 
  -4  10  11     2108.90     1980.61    104.47 o 
  -3  10  11       67.43      173.07     72.82 o 
  -2  10  11    24951.48    26380.35    648.90 o 
  -1  10  11       22.48       29.97     52.56 o 
   0  10  11    16366.62    16996.84    423.19 o 
   1  10  11       10.88      -11.52     37.79 o 
   2  10  11      597.73      619.35     71.49 o 
   3  10  11       46.32       87.62     40.60 o 
   4  10  11      560.97      569.98     63.04 o 
   5  10  11      658.09      662.27     53.09 o 
   6  10  11      225.05      207.00     42.98 o 
   7  10  11      145.26      140.80     31.72 o 
   8  10  11        0.07       47.02     24.86 o 
   9  10  11      542.12      693.36    255.22 o 
  -7  11  11       54.10       50.72     80.66 o 
  -6  11  11        7.54      107.55     71.09 o 
  -5  11  11       26.05       -5.30     59.68 o 
  -4  11  11      254.53      183.50     55.28 o 
  -3  11  11       81.52      140.82     47.17 o 
  -2  11  11       99.93       88.83     64.81 o 
  -1  11  11    13021.06    13344.31    357.25 o 
   0  11  11      145.99      177.91     58.29 o 
   1  11  11       93.02       97.95     59.44 o 
   2  11  11        0.90       10.98     50.74 o 
   3  11  11      291.76      308.58     53.36 o 
   4  11  11      907.29      869.43     69.69 o 
   5  11  11     1985.64     2021.35     89.36 o 
   6  11  11       23.44       69.03     37.68 o 
   7  11  11      109.86      132.46     74.29 o 
   8  11  11     2014.25     2235.70    253.39 o 
   9  11  11        1.54       81.27     47.66 o 
  -7  12  11       69.59      258.28    114.47 o 
  -6  12  11      603.21      659.35    173.14 o 
  -5  12  11       94.76       95.73     74.55 o 
  -4  12  11     1534.80     1653.15    169.27 o 
  -3  12  11        3.54      104.13     59.50 o 
  -2  12  11     2574.18     2845.80    137.25 o 
  -1  12  11      145.20      195.47     73.55 o 
   0  12  11     2471.66     2232.20    131.98 o 
   1  12  11       27.94       -4.15     43.72 o 
   2  12  11     3020.35     3362.15    236.75 o 
   3  12  11      515.59      579.98     72.42 o 
   4  12  11       57.64      113.78     48.42 o 
   5  12  11      172.27      279.95     64.44 o 
   6  12  11       76.01      105.67     41.45 o 
   7  12  11      475.73      532.72    105.79 o 
   8  12  11        0.23       66.20     77.81 o 
   9  12  11      277.36      387.01    156.64 o 
  -7  13  11      311.08      380.90    149.92 o 
  -6  13  11      260.77      301.05    108.16 o 
  -5  13  11     4152.37     4208.24    369.70 o 
  -4  13  11      172.46      225.69    110.81 o 
  -3  13  11     2712.69     3208.94    266.83 o 
  -2  13  11        0.87       61.13     61.72 o 
  -1  13  11     5065.60     4959.97    185.24 o 
   0  13  11       83.41      125.50    141.56 o 
   1  13  11      986.18     1098.60     79.77 o 
   2  13  11      297.46      255.38     59.21 o 
   3  13  11     1594.04     1523.05    198.22 o 
   4  13  11      926.71     1158.95    151.85 o 
   5  13  11       41.02       78.46     40.88 o 
   6  13  11      778.13      897.26    170.49 o 
   7  13  11        9.99      106.73     95.33 o 
   8  13  11     1358.96     1204.01    211.43 o 
   9  13  11      237.50      428.56    177.82 o 
  -6  14  11       84.44      167.64     95.73 o 
  -5  14  11       61.35      156.23    117.33 o 
  -4  14  11     2683.67     2822.33    253.19 o 
  -3  14  11      143.12      227.11     94.31 o 
  -2  14  11      949.06      744.90    158.27 o 
  -1  14  11        2.61       73.88     84.43 o 
   0  14  11     2152.57     2178.39    120.05 o 
   1  14  11      274.24      502.09     73.93 o 
   2  14  11     4551.73     4490.52    173.16 o 
   3  14  11       34.04      113.49    123.64 o 
   4  14  11       37.58       24.05     29.48 o 
   5  14  11     1018.00      962.19    104.93 o 
   6  14  11      294.63      269.69    100.01 o 
   7  14  11     1352.29     1326.43    180.27 o 
   8  14  11        0.07      235.06     91.25 o 
  -6  15  11       65.17       17.31     77.20 o 
  -5  15  11      859.16      745.10    201.45 o 
  -4  15  11      154.93       31.37     69.66 o 
  -3  15  11     1467.07     1651.11    301.87 o 
  -2  15  11       90.54      169.47     60.09 o 
  -1  15  11     3750.41     3908.41    513.91 o 
   0  15  11      613.61      852.04    155.62 o 
   1  15  11        6.13      -15.58     44.35 o 
   2  15  11        3.78       34.93     55.61 o 
   3  15  11        9.73      104.41     37.77 o 
   4  15  11       56.61      105.27     47.14 o 
   5  15  11      967.44      817.76     89.80 o 
   6  15  11      586.02      511.67    208.78 o 
   7  15  11       18.54       71.50     73.74 o 
   8  15  11      112.84       36.66     73.53 o 
  -6  16  11      966.81      581.13    245.24 o 
  -5  16  11        3.02      -13.44     77.20 o 
  -4  16  11      784.25      726.56    189.64 o 
  -3  16  11        4.29       59.68     72.11 o 
  -2  16  11       57.00      183.12     86.77 o 
  -1  16  11       52.32       45.20     74.45 o 
   0  16  11      143.78      223.45     95.94 o 
   1  16  11       54.21        2.65     71.29 o 
   2  16  11       40.15       31.38     51.43 o 
   3  16  11      503.85      455.65     62.46 o 
   4  16  11      413.93      326.41     47.61 o 
   5  16  11     4385.10     4642.71    411.86 o 
   6  16  11      172.41      184.75    126.49 o 
   7  16  11      725.15      768.32    187.80 o 
  -5  17  11      308.26      317.35    153.38 o 
  -4  17  11      264.99      181.08     94.10 o 
  -3  17  11     1098.49     1181.61    336.90 o 
  -2  17  11       73.79      153.18     58.26 o 
  -1  17  11        6.32       91.10     27.40 o 
   0  17  11        5.27       43.39     77.30 o 
   1  17  11        0.43       -4.73     36.42 o 
   2  17  11      185.07      210.21     42.90 o 
   3  17  11      228.15      214.42     40.47 o 
   4  17  11      988.22     1032.49     96.78 o 
   5  17  11       60.06       73.74     79.85 o 
   6  17  11      806.94      772.60    201.04 o 
   7  17  11       48.44      164.79     75.37 o 
  -4  18  11     1282.11     1096.06    267.45 o 
  -3  18  11      114.14      125.88     94.10 o 
  -2  18  11      858.52     1243.33    170.90 o 
  -1  18  11       20.78       78.22     79.64 o 
   0  18  11      129.24      113.31     52.86 o 
   1  18  11      163.85       69.57     62.63 o 
   2  18  11      359.21      358.40     63.54 o 
   3  18  11      628.28      528.86     91.83 o 
   4  18  11       37.56       23.67     15.78 o 
   5  18  11       26.67       83.92     71.09 o 
   6  18  11        7.29      -34.83     64.16 o 
  -4  19  11      101.40       28.52     82.29 o 
  -3  19  11        1.99      149.30     64.57 o 
  -2  19  11        0.31       30.55     59.48 o 
  -1  19  11        2.21       82.29     75.57 o 
   0  19  11       31.49       75.03     29.65 o 
   1  19  11       76.10      131.28    138.41 o 
   2  19  11     1017.65     1049.76    156.74 o 
   3  19  11      227.11      205.56     63.08 o 
   4  19  11      379.21      567.07    248.09 o 
   5  19  11      136.97       71.90     60.90 o 
   6  19  11     1047.00     1183.44    210.00 o 
  -3  20  11       34.74       87.99     75.77 o 
  -2  20  11       39.50      127.31     92.07 o 
  -1  20  11        0.71      138.51     90.85 o 
   0  20  11      366.91      384.77    159.08 o 
   1  20  11      124.15       88.20     80.05 o 
   2  20  11        2.66       68.95     71.09 o 
   3  20  11      359.47      446.69    184.75 o 
   4  20  11        1.17      122.21    108.16 o 
   5  20  11      508.98      514.73    154.80 o 
  -1  21  11      811.78      652.83    170.29 o 
   0  21  11      393.12      451.38    165.40 o 
   1  21  11       30.71      161.32     75.37 o 
   2  21  11      199.64      231.60     95.94 o 
   3  21  11        4.44      145.23     71.29 o 
   4  21  11      209.00      148.29     82.09 o 
  -1 -14  12        7.39      136.68     62.74 o 
   0 -14  12      685.74      699.04    140.34 o 
   1 -14  12       10.04       76.80     38.37 o 
   2 -14  12      865.79     1004.18    126.38 o 
  -2 -13  12      381.36      330.39    119.16 o 
  -1 -13  12      288.71      249.56     62.30 o 
   0 -13  12      195.79      213.22     68.50 o 
   1 -13  12     2111.83     1866.03    373.67 o 
   2 -13  12      142.97      174.59     59.25 o 
   3 -13  12     2974.59     2770.67    329.67 o 
   4 -13  12      200.34      348.04    109.90 o 
  -3 -12  12      316.14      338.74    128.73 o 
  -2 -12  12      105.13      103.47     78.01 o 
  -1 -12  12       12.48       59.56     31.16 o 
   0 -12  12      100.81      144.81     69.07 o 
   1 -12  12        3.01       58.16     47.90 o 
   2 -12  12      139.53      157.54    114.07 o 
   3 -12  12       58.78       69.47     41.06 o 
   4 -12  12      317.35      321.64    126.95 o 
   5 -12  12       53.35      375.14    165.80 o 
  -4 -11  12       12.64       42.98     58.66 o 
  -3 -11  12     1903.24     1949.52    305.54 o 
  -2 -11  12      325.89      215.33     65.64 o 
  -1 -11  12     2336.99     2394.76    243.72 o 
   0 -11  12       62.47      112.09     31.30 o 
   1 -11  12     3500.78     3471.04    204.87 o 
   2 -11  12      357.63      259.47     64.82 o 
   3 -11  12     1287.45     1218.22    114.50 o 
   4 -11  12      151.85      190.61     87.23 o 
   5 -11  12     1290.83     1354.43    159.69 o 
   6 -11  12       63.57      108.63     48.89 o 
  -5 -10  12      547.98      584.18    151.55 o 
  -4 -10  12       34.53      130.16     72.72 o 
  -3 -10  12        4.28       77.22     41.73 o 
  -2 -10  12      574.18      683.47     84.08 o 
  -1 -10  12      627.48      587.00     64.74 o 
   0 -10  12     1996.03     2095.50    172.10 o 
   1 -10  12      277.18      270.91     55.07 o 
   2 -10  12     4294.63     3966.76    346.48 o 
   3 -10  12        3.25       76.40     46.38 o 
   4 -10  12       94.84       72.93     78.32 o 
   5 -10  12       57.40       59.59     56.26 o 
   6 -10  12      515.22      578.03    112.00 o 
  -5  -9  12       42.49      123.84     80.05 o 
  -4  -9  12       38.00      174.16    116.51 o 
  -3  -9  12       39.76      179.26     58.36 o 
  -2  -9  12        0.86       35.65     18.08 o 
  -1  -9  12        6.72       22.72     21.55 o 
   0  -9  12      124.58      101.74     28.72 o 
   1  -9  12       29.02       58.86     28.21 o 
   2  -9  12        1.38       76.50     38.15 o 
   3  -9  12      782.47      516.14     88.74 o 
   4  -9  12       65.58       78.02     84.43 o 
   5  -9  12      124.35      181.80     69.62 o 
   6  -9  12      338.07      241.39     78.60 o 
   7  -9  12        2.02       91.21     75.57 o 
  -6  -8  12      478.68      377.64    142.99 o 
  -5  -8  12      354.76      226.10    107.14 o 
  -4  -8  12     1602.05     1629.32    207.76 o 
  -3  -8  12      330.27      208.58    104.90 o 
  -2  -8  12     9003.73     9201.57    290.86 o 
  -1  -8  12       14.33       29.83     24.70 o 
   0  -8  12     2678.30     2642.47    104.85 o 
   1  -8  12       12.14       52.82     25.42 o 
   2  -8  12      465.94      477.72     74.07 o 
   3  -8  12       55.21       55.40     32.56 o 
   4  -8  12      809.81      865.70    111.48 o 
   5  -8  12      264.08      210.48    168.45 o 
   6  -8  12     1475.80     1466.23    155.52 o 
   7  -8  12      230.75      214.34     87.28 o 
  -6  -7  12        4.83      157.86    100.22 o 
  -5  -7  12      242.94      406.16    151.95 o 
  -4  -7  12      339.49      443.43    149.71 o 
  -3  -7  12      735.52      855.30    173.54 o 
  -2  -7  12        1.41      126.71     38.75 o 
  -1  -7  12      876.73      912.84     72.38 o 
   0  -7  12      282.59      314.36     52.21 o 
   1  -7  12      127.05      144.48     38.67 o 
   2  -7  12      150.53      150.96     36.92 o 
   3  -7  12        3.84       12.53     27.70 o 
   4  -7  12        5.31      118.64     43.39 o 
   5  -7  12     1609.35     1676.36    356.56 o 
   6  -7  12       48.32      128.21    150.93 o 
   7  -7  12      480.25      559.61    142.38 o 
   8  -7  12      238.53      289.14    104.70 o 
  -7  -6  12      299.95      322.85    125.47 o 
  -6  -6  12      669.64      653.23    169.06 o 
  -5  -6  12        7.55       46.03     72.92 o 
  -4  -6  12      161.39      219.37     89.42 o 
  -3  -6  12      424.99      708.23    148.08 o 
  -2  -6  12      359.31      249.11     62.74 o 
  -1  -6  12       48.77       70.53     21.64 o 
   0  -6  12     1779.42     1816.54     86.25 o 
   1  -6  12      255.98      183.06     45.19 o 
   2  -6  12     7153.86     6913.49    188.07 o 
   3  -6  12      455.42      413.75     66.41 o 
   4  -6  12     1379.61     1325.84    137.26 o 
   5  -6  12      599.93      586.41     93.99 o 
   6  -6  12        9.45      131.71     72.56 o 
   7  -6  12      285.18      250.99     82.73 o 
   8  -6  12       98.12      102.31     57.33 o 
  -7  -5  12      362.78      360.94    136.68 o 
  -6  -5  12      296.50      371.73    115.70 o 
  -5  -5  12     3997.01     4197.65    366.85 o 
  -4  -5  12       50.44      145.03    119.16 o 
  -3  -5  12     1231.60     1463.51    252.17 o 
  -2  -5  12      317.64      253.91     82.60 o 
  -1  -5  12     1735.04     1708.13     92.43 o 
   0  -5  12       98.05      118.32     80.26 o 
   1  -5  12      399.88      338.90     49.45 o 
   2  -5  12      476.57      567.05     87.57 o 
   3  -5  12     1093.13     1109.58    111.19 o 
   4  -5  12      491.28      464.67     96.61 o 
   5  -5  12     1940.38     2092.33    236.11 o 
   6  -5  12      661.81      727.28    128.12 o 
   7  -5  12      264.38      475.96    127.35 o 
   8  -5  12      523.55      677.25    149.13 o 
  -7  -4  12       58.14      182.10     67.83 o 
  -6  -4  12      418.01      428.97    141.56 o 
  -5  -4  12        5.79      227.11     89.62 o 
  -4  -4  12     1011.35      871.39    138.71 o 
  -3  -4  12      990.67      970.58    172.53 o 
  -2  -4  12     1123.33      956.04    129.04 o 
  -1  -4  12      195.60      119.79     63.57 o 
   0  -4  12      103.48       73.62     34.13 o 
   1  -4  12      250.31      230.26     38.04 o 
   2  -4  12     6824.90     7495.36    205.98 o 
   3  -4  12     1002.96     1009.23     86.55 o 
   4  -4  12      668.60      623.45     62.45 o 
   5  -4  12       46.00       64.98     43.16 o 
   6  -4  12        2.12       35.28     59.70 o 
   7  -4  12      197.83      354.84     86.54 o 
   8  -4  12       85.96      115.62     84.23 o 
   9  -4  12      104.24      101.05    151.14 o 
  -7  -3  12      287.52      449.95    140.95 o 
  -6  -3  12      574.30      507.39    159.49 o 
  -5  -3  12     1037.19      988.51    151.95 o 
  -4  -3  12       11.81       94.51     82.09 o 
  -3  -3  12      331.18      395.57    111.01 o 
  -2  -3  12       10.54       51.83     70.99 o 
  -1  -3  12     2988.65     2826.96    193.30 o 
   0  -3  12     1129.80     1125.98     53.40 o 
   1  -3  12     6410.12     6533.03    127.04 o 
   2  -3  12     3151.44     3012.85    110.90 o 
   3  -3  12     8495.77     8622.39    182.40 o 
   4  -3  12       14.93       65.04     42.20 o 
   5  -3  12      220.39      202.83     58.55 o 
   6  -3  12       50.36      127.96     49.23 o 
   7  -3  12      118.49      260.78     84.53 o 
   8  -3  12        1.23       21.89     60.49 o 
   9  -3  12      134.69       74.54     43.58 o 
  -8  -2  12      419.85      280.28    152.36 o 
  -7  -2  12       10.53      139.94     76.38 o 
  -6  -2  12     1330.51     1382.24    427.55 o 
  -5  -2  12      198.03      180.27    118.96 o 
  -4  -2  12      149.52      142.99    111.01 o 
  -3  -2  12      132.68      355.44    140.55 o 
  -2  -2  12      114.35      148.48    110.40 o 
  -1  -2  12       41.32      170.43     79.71 o 
   0  -2  12     3013.70     3253.63    102.10 o 
   1  -2  12      315.97      337.76     34.86 o 
   2  -2  12     6984.45     6782.63    115.03 o 
   3  -2  12     1115.65      933.38     61.97 o 
   4  -2  12      348.59      326.30     53.55 o 
   5  -2  12     1008.66     1078.54     88.98 o 
   6  -2  12      556.38      558.11    173.34 o 
   7  -2  12        1.83       63.18     91.05 o 
   8  -2  12      289.01      362.02     98.65 o 
   9  -2  12       20.79      -19.09     53.21 o 
  -8  -1  12        0.32       70.68     86.16 o 
  -7  -1  12       32.56      104.70     75.57 o 
  -6  -1  12      408.73      371.47     56.45 o 
  -5  -1  12      335.00      429.79    115.29 o 
  -4  -1  12      195.43      221.41    120.79 o 
  -3  -1  12      397.53      499.45    121.40 o 
  -2  -1  12       68.07       70.68     99.60 o 
  -1  -1  12      768.47      713.99    117.83 o 
   0  -1  12      141.40      146.06     24.99 o 
   1  -1  12     4068.02     3793.17    114.57 o 
   2  -1  12       20.46       74.31     42.03 o 
   3  -1  12      839.75      959.55     75.38 o 
   4  -1  12       16.40      109.44     48.98 o 
   5  -1  12      466.71      382.40     64.45 o 
   6  -1  12      196.20      284.60     68.53 o 
   7  -1  12      232.47      420.08     93.95 o 
   8  -1  12       33.14       93.22     53.67 o 
   9  -1  12     1099.69     1908.69    754.88 o 
  -8   0  12      177.13      120.79     84.33 o 
  -7   0  12      587.60      724.73    189.43 o 
  -6   0  12        4.60       46.38     24.16 o 
  -5   0  12      204.31      196.60     30.96 o 
  -4   0  12     4808.65     5038.89    314.91 o 
  -3   0  12      221.29      132.40     97.77 o 
  -2   0  12     8638.16     8527.09    339.55 o 
  -1   0  12      620.81      529.47     87.41 o 
   0   0  12    15848.54    16081.49    182.05 o 
   1   0  12      760.68      710.67     46.21 o 
   2   0  12     2013.56     1671.25     77.94 o 
   3   0  12        6.21       79.42     34.18 o 
   4   0  12      994.71     1056.62     70.66 o 
   5   0  12      355.22      297.11     59.25 o 
   6   0  12      365.28      425.37     65.62 o 
   7   0  12      190.55      221.52     94.51 o 
   8   0  12      762.01      753.66    133.97 o 
   9   0  12      842.75      734.78    169.57 o 
  -8   1  12        6.06       30.35     66.00 o 
  -7   1  12      263.90      310.48     84.74 o 
  -6   1  12        7.72       51.70     50.08 o 
  -5   1  12       41.69       85.74     49.12 o 
  -4   1  12      229.35      208.65     40.49 o 
  -3   1  12      302.04      331.40    139.12 o 
  -2   1  12      179.69       42.16     93.09 o 
  -1   1  12        4.37       40.28     33.84 o 
   0   1  12      166.75      186.48     35.19 o 
   1   1  12     1973.07     1953.77     92.92 o 
   2   1  12       78.38      146.11     38.87 o 
   3   1  12        5.85       90.35     27.78 o 
   4   1  12      332.46      284.01     64.74 o 
   5   1  12     5109.48     4832.37    275.14 o 
   6   1  12        1.81      125.10     56.11 o 
   7   1  12     1456.25     1536.97    152.16 o 
   8   1  12      323.83      504.68    195.03 o 
   9   1  12       20.32       64.70     39.83 o 
  10   1  12       82.06       82.85     38.50 o 
  -8   2  12      177.16      212.65     84.74 o 
  -7   2  12       10.51      104.87     65.89 o 
  -6   2  12        7.01       29.27     26.58 o 
  -5   2  12        0.89       77.16     26.08 o 
  -4   2  12       82.99       70.18     41.93 o 
  -3   2  12       39.67       29.38     15.57 o 
  -2   2  12       45.19       61.36     20.46 o 
  -1   2  12      234.98      226.69     31.91 o 
   0   2  12      194.28      155.37     28.53 o 
   1   2  12        0.10       33.32     30.34 o 
   2   2  12      331.38      365.12     53.02 o 
   3   2  12       44.26       86.41     43.10 o 
   4   2  12       46.17      108.03     35.38 o 
   5   2  12        1.63       61.16     49.47 o 
   6   2  12     1692.07     1507.48    108.79 o 
   7   2  12      412.88      552.19     67.03 o 
   8   2  12       39.19      113.37     60.14 o 
   9   2  12       68.70       48.24     57.75 o 
  10   2  12      179.80      217.95     72.30 o 
  -8   3  12       19.70      230.58    111.21 o 
  -7   3  12      869.60      832.93    150.64 o 
  -6   3  12      429.23      452.13     79.28 o 
  -5   3  12     1006.27     1023.63    108.59 o 
  -4   3  12     1039.46     1085.95     98.60 o 
  -3   3  12    24100.61    24813.13    333.61 o 
  -2   3  12     3304.78     3359.85    121.14 o 
  -1   3  12     1267.84     1186.59     92.30 o 
   0   3  12       32.90       52.40     20.13 o 
   1   3  12     1769.91     1741.13     67.95 o 
   2   3  12        3.10       61.75     36.59 o 
   3   3  12      766.35      805.18     48.31 o 
   4   3  12       72.06      111.26     37.39 o 
   5   3  12       43.71      155.38     43.96 o 
   6   3  12      834.59      908.35     74.02 o 
   7   3  12       97.94      199.13     46.80 o 
   8   3  12      636.40      472.25     82.08 o 
   9   3  12      129.00      152.42     62.00 o 
  10   3  12      390.07      564.30    214.38 o 
  -8   4  12      129.83      263.98     93.29 o 
  -7   4  12       66.84       40.33     35.85 o 
  -6   4  12        1.85       12.28     13.04 o 
  -5   4  12      291.17      282.38     57.82 o 
  -4   4  12      532.97      549.11     58.91 o 
  -3   4  12      307.33      207.03     38.89 o 
  -2   4  12        0.99       57.28     27.67 o 
  -1   4  12      209.67      188.38     61.17 o 
   0   4  12     5402.86     5298.39    107.73 o 
   1   4  12       58.59       55.99     25.58 o 
   2   4  12     3060.02     2946.82    108.49 o 
   3   4  12        6.14       25.31     36.18 o 
   4   4  12     5779.31     5805.37    128.60 o 
   5   4  12      102.13      185.61     51.07 o 
   6   4  12     1104.88     1068.73    117.28 o 
   7   4  12        6.92       44.44     28.84 o 
   8   4  12      121.95       87.04     39.66 o 
   9   4  12       23.03      134.51     93.09 o 
  10   4  12      656.41      583.25    222.02 o 
  -8   5  12      104.89      110.60     61.51 o 
  -7   5  12      584.10      481.87    228.44 o 
  -6   5  12       13.57       56.67     30.76 o 
  -5   5  12      235.97      244.84     48.25 o 
  -4   5  12       33.02       88.84     44.20 o 
  -3   5  12      328.70      418.13     47.59 o 
  -2   5  12      171.33      224.56     49.62 o 
  -1   5  12      307.66      365.45     58.23 o 
   0   5  12      234.17      298.11     75.74 o 
   1   5  12     1204.54     1218.58     60.07 o 
   2   5  12       99.02      106.94     52.33 o 
   3   5  12       40.44       74.20     36.40 o 
   4   5  12     1043.09     1080.33     73.65 o 
   5   5  12        4.41       53.32     40.08 o 
   6   5  12      227.66      214.45     45.40 o 
   7   5  12      102.72       92.01     43.37 o 
   8   5  12      162.28      174.19     59.86 o 
   9   5  12       21.20       22.92     93.70 o 
  10   5  12        4.93       70.60     34.09 o 
  -8   6  12      429.35      387.62    144.01 o 
  -7   6  12      829.66      585.33    231.60 o 
  -6   6  12     2505.65     2386.66    143.09 o 
  -5   6  12     1139.32     1012.66    114.44 o 
  -4   6  12      430.21      515.75     63.09 o 
  -3   6  12      221.80      208.79     40.09 o 
  -2   6  12      817.27      896.26     82.91 o 
  -1   6  12       83.85      137.84     28.01 o 
   0   6  12      885.04      972.52     58.80 o 
   1   6  12      243.06      313.83     44.85 o 
   2   6  12       83.51      114.21     36.26 o 
   3   6  12     1219.47     1225.84     85.07 o 
   4   6  12       85.20       71.92     35.78 o 
   5   6  12      968.08      968.29     78.96 o 
   6   6  12     2343.58     2322.39    189.99 o 
   7   6  12      417.14      457.67     53.97 o 
   8   6  12     2474.39     2457.95    187.75 o 
   9   6  12      166.42      123.70     42.08 o 
  10   6  12       44.62       11.20     76.38 o 
  -8   7  12      199.43      189.64     66.20 o 
  -7   7  12      130.52      127.47     92.68 o 
  -6   7  12       29.53       70.17     63.65 o 
  -5   7  12      595.70      675.18     79.53 o 
  -4   7  12      335.04      376.70     63.63 o 
  -3   7  12       11.47      114.30     47.57 o 
  -2   7  12      255.60      287.13     67.63 o 
  -1   7  12     2009.20     1918.25     92.25 o 
   0   7  12       59.52      132.48     66.76 o 
   1   7  12     1960.44     2074.23    101.24 o 
   2   7  12       60.87      115.15     36.40 o 
   3   7  12       46.40       60.91     38.66 o 
   4   7  12      141.27      170.56     44.78 o 
   5   7  12     2023.80     1818.94     85.81 o 
   6   7  12      147.73      123.68     34.25 o 
   7   7  12     1820.79     1870.80    265.14 o 
   8   7  12        2.13        5.18     27.95 o 
   9   7  12       35.02       16.16     37.79 o 
  10   7  12      167.76       61.51     48.48 o 
  -8   8  12       41.28      112.03     56.83 o 
  -7   8  12       95.51       65.18     52.35 o 
  -6   8  12       99.66       91.62     37.37 o 
  -5   8  12       18.10        0.72     32.54 o 
  -4   8  12        0.90       51.03     49.09 o 
  -3   8  12       95.22      152.58     52.55 o 
  -2   8  12      431.80      475.74     77.03 o 
  -1   8  12      431.95      478.63     58.82 o 
   0   8  12      566.11      652.54     68.78 o 
   1   8  12       76.60      143.57     39.00 o 
   2   8  12       49.52      143.63     46.98 o 
   3   8  12     1069.86     1048.91    106.14 o 
   4   8  12      578.42      568.17     66.91 o 
   5   8  12      239.48      283.61     49.56 o 
   6   8  12       29.37       74.64     35.47 o 
   7   8  12      101.02       87.72     39.29 o 
   8   8  12      385.51      394.43     87.46 o 
   9   8  12        0.81       -5.43     42.18 o 
  10   8  12       71.44        0.00     78.01 o 
  -8   9  12      762.26      794.19    255.22 o 
  -7   9  12      825.76      758.34    186.58 o 
  -6   9  12      535.55      432.36     73.29 o 
  -5   9  12       31.86       79.41     35.27 o 
  -4   9  12      277.27      291.74     65.70 o 
  -3   9  12      623.33      519.02     71.15 o 
  -2   9  12      272.89      331.13     56.76 o 
  -1   9  12      526.66      447.84     62.67 o 
   0   9  12       35.39       97.90     48.60 o 
   1   9  12     1028.01      948.20    109.88 o 
   2   9  12      827.08      681.64     73.88 o 
   3   9  12     2498.60     2493.27    108.89 o 
   4   9  12      503.10      365.19     52.43 o 
   5   9  12     3378.39     3420.92    144.47 o 
   6   9  12      220.06      163.55     31.80 o 
   7   9  12      145.65      188.60     80.46 o 
   8   9  12      487.10      368.63     58.51 o 
   9   9  12      257.15      224.25     70.96 o 
  -7  10  12       29.70       96.55     57.64 o 
  -6  10  12       52.68       68.44     60.70 o 
  -5  10  12      335.70      258.48     65.49 o 
  -4  10  12      166.04      248.59    143.19 o 
  -3  10  12       52.03      113.51     55.73 o 
  -2  10  12      250.30      319.76     69.13 o 
  -1  10  12       42.28       31.82     46.81 o 
   0  10  12      591.57      588.80     64.41 o 
   1  10  12        0.81       52.51     39.43 o 
   2  10  12      880.67      914.76     69.09 o 
   3  10  12      132.68      176.72     91.58 o 
   4  10  12     1537.02     1590.82     96.92 o 
   5  10  12        6.68       86.49     37.20 o 
   6  10  12      345.64      351.64     53.70 o 
   7  10  12      267.46      332.30     46.78 o 
   8  10  12     1193.34      925.81    261.15 o 
   9  10  12        9.40      141.97     71.50 o 
  -7  11  12        2.04       28.52     59.27 o 
  -6  11  12        6.58        8.15     65.79 o 
  -5  11  12        2.76       11.00     62.53 o 
  -4  11  12      631.40      627.30     83.68 o 
  -3  11  12       81.61      133.89     68.46 o 
  -2  11  12     1214.82     1150.94    181.08 o 
  -1  11  12        5.42      141.26     56.60 o 
   0  11  12      603.22      609.14     69.06 o 
   1  11  12      422.25      421.38     74.02 o 
   2  11  12      208.93      190.41     51.27 o 
   3  11  12       88.50      188.55     57.90 o 
   4  11  12      177.17      266.02     67.31 o 
   5  11  12       18.80       26.40    106.43 o 
   6  11  12       23.12       28.22     16.71 o 
   7  11  12       48.39       95.73     33.46 o 
   8  11  12       99.26      114.65     33.25 o 
   9  11  12      123.48      193.71    105.51 o 
  -6  12  12       14.44       -0.20     61.11 o 
  -5  12  12      131.99       78.01     93.49 o 
  -4  12  12       85.55       57.44     69.46 o 
  -3  12  12       77.06      122.49     49.09 o 
  -2  12  12      382.21      471.10     90.87 o 
  -1  12  12      178.94      207.85     67.73 o 
   0  12  12    12187.39    12096.98    237.21 o 
   1  12  12       68.93      109.35     53.92 o 
   2  12  12     5576.74     5753.69    160.67 o 
   3  12  12       35.32      124.86     43.81 o 
   4  12  12     1232.26     1349.43    109.47 o 
   5  12  12       93.56      134.59     63.83 o 
   6  12  12      439.88      385.57     75.32 o 
   7  12  12       23.38       27.88     26.58 o 
   8  12  12      304.02      353.81    132.60 o 
   9  12  12       36.80       -9.78     76.79 o 
  -7  13  12       24.34       88.81     64.16 o 
  -6  13  12      399.19      458.91    166.21 o 
  -5  13  12       30.50       29.54     70.48 o 
  -4  13  12       45.22      248.71    103.07 o 
  -3  13  12       45.71      115.81     46.23 o 
  -2  13  12      175.12      107.37    111.52 o 
  -1  13  12     2308.73     2343.80    130.69 o 
   0  13  12        5.77      192.65     81.07 o 
   1  13  12      518.40      581.35     65.31 o 
   2  13  12      428.10      432.28     77.84 o 
   3  13  12      618.58      676.28     80.47 o 
   4  13  12      172.21      175.35     55.57 o 
   5  13  12     3621.54     3613.50    184.70 o 
   6  13  12       30.89       63.94     29.28 o 
   7  13  12      533.64      457.89    103.31 o 
   8  13  12        6.45      -46.85     83.11 o 
   9  13  12       17.43       69.46     78.01 o 
  -6  14  12        1.21       23.22     65.18 o 
  -5  14  12      717.05      582.35    217.95 o 
  -4  14  12       15.61      -26.68     72.31 o 
  -3  14  12        3.01      108.16     79.44 o 
  -2  14  12      496.63      737.97    161.12 o 
  -1  14  12      107.01      180.00     62.37 o 
   0  14  12      198.60      124.57     54.63 o 
   1  14  12      278.79      193.18     53.54 o 
   2  14  12     2765.68     2851.46    188.62 o 
   3  14  12       28.50       53.64     45.93 o 
   4  14  12      210.77      328.98     90.03 o 
   5  14  12       40.26      103.40     47.97 o 
   6  14  12     1947.07     2035.48    208.17 o 
   7  14  12        0.42      -55.20     68.44 o 
   8  14  12       44.91      131.99     95.33 o 
  -6  15  12      188.05      101.23     70.88 o 
  -5  15  12      247.86      162.75     72.51 o 
  -4  15  12       55.71      184.14    101.44 o 
  -3  15  12     2722.78     2284.18    300.44 o 
  -2  15  12        0.13       42.16     71.70 o 
  -1  15  12     2307.83     2389.69    210.21 o 
   0  15  12      226.71      150.73     94.10 o 
   1  15  12     1334.32     1388.86    130.88 o 
   2  15  12        1.03       69.01     82.70 o 
   3  15  12     1386.27     1530.92    133.54 o 
   4  15  12       23.47      111.59     44.26 o 
   5  15  12     4047.91     4089.08    221.86 o 
   6  15  12       52.29      140.95    114.07 o 
   7  15  12       61.19      236.48    103.88 o 
   8  15  12      139.54      190.65     84.94 o 
  -5  16  12        0.04      140.14    108.57 o 
  -4  16  12        0.63       78.01     75.98 o 
  -3  16  12       27.35       83.11     85.35 o 
  -2  16  12       92.91      135.66     84.94 o 
  -1  16  12       45.52      183.93     80.05 o 
   0  16  12       22.50      199.41     90.44 o 
   1  16  12       28.91      336.56     77.62 o 
   2  16  12      456.61      550.92    110.71 o 
   3  16  12       73.43      154.00    103.07 o 
   4  16  12      613.35      732.41    112.54 o 
   5  16  12      130.64      125.50     90.64 o 
   6  16  12       96.00       44.00     74.96 o 
   7  16  12      214.06      134.44     83.31 o 
  -5  17  12      283.48      283.94    109.79 o 
  -4  17  12       14.87      139.12     51.53 o 
  -3  17  12      156.89      184.75    101.44 o 
  -2  17  12       44.65      104.29     82.49 o 
  -1  17  12        3.64       74.35     86.16 o 
   0  17  12        0.31       78.83     81.68 o 
   1  17  12      104.74      111.97     47.81 o 
   2  17  12       21.46       95.33     43.86 o 
   3  17  12      889.96      908.62    100.16 o 
   4  17  12       10.67       37.88     42.83 o 
   5  17  12      757.56      717.80    198.60 o 
   6  17  12      470.97      488.04    172.93 o 
   7  17  12      132.18       33.61     66.61 o 
  -4  18  12     1037.61      989.32    187.80 o 
  -3  18  12       44.88      145.43     94.31 o 
  -2  18  12      404.37      550.37    171.30 o 
  -1  18  12       32.49      118.55     99.40 o 
   0  18  12      547.95      399.65    132.09 o 
   1  18  12       81.55       89.96     36.84 o 
   2  18  12     1340.11      984.79    150.31 o 
   3  18  12        5.88       38.80     18.05 o 
   4  18  12      387.71      346.06    158.17 o 
   5  18  12      964.50     1332.13    246.67 o 
   6  18  12      527.43      693.16    190.65 o 
  -3  19  12       23.11       45.22     79.64 o 
  -2  19  12       23.99      215.30    134.64 o 
  -1  19  12      457.15      535.09    173.75 o 
   0  19  12        9.15       45.98     35.40 o 
   1  19  12      813.93      945.58    153.64 o 
   2  19  12       10.44       50.46     22.63 o 
   3  19  12      138.05      149.85     48.62 o 
   4  19  12       17.65       81.48     88.61 o 
   5  19  12       22.98      109.79     90.85 o 
   6  19  12       47.22       69.46     72.92 o 
  -3  20  12       88.84       79.03     49.50 o 
  -2  20  12      252.89       71.90     81.27 o 
  -1  20  12        7.01      139.32    119.16 o 
   0  20  12     1876.18     1948.91    326.11 o 
   1  20  12       86.37      132.55    233.73 o 
   2  20  12      867.06      836.61    136.98 o 
   3  20  12      107.08      230.78    133.01 o 
   4  20  12      244.52       84.12     39.31 o 
   5  20  12        1.03      189.43    188.62 o 
  -1  21  12      217.79      287.00    106.53 o 
   1  21  12       18.01      141.24     50.32 o 
   2  21  12      138.13      167.21    118.04 o 
  -1 -13  13        0.13      244.02    126.29 o 
   0 -13  13      463.90      407.03    100.38 o 
   1 -13  13      321.20      270.68     88.83 o 
   2 -13  13      371.49      297.87     82.18 o 
   3 -13  13       95.71       -5.62    106.02 o 
  -3 -12  13      831.14      836.35    266.83 o 
  -2 -12  13      458.54      544.26    164.17 o 
  -1 -12  13       58.43      112.84    108.57 o 
   0 -12  13       73.70       46.94     47.54 o 
   1 -12  13      168.63      278.36     69.61 o 
   2 -12  13       60.15       94.83     45.00 o 
   3 -12  13       28.56       53.48     56.01 o 
   4 -12  13       92.32       63.37     56.20 o 
  -4 -11  13        3.75      125.47     59.48 o 
  -3 -11  13      276.41      263.58     94.51 o 
  -2 -11  13      260.76      212.45    106.73 o 
  -1 -11  13      399.56      393.15    106.73 o 
   0 -11  13        6.86       61.59     46.61 o 
   1 -11  13       65.25       79.56     26.74 o 
   2 -11  13        5.57       40.68     38.73 o 
   3 -11  13      771.41      681.60    186.00 o 
   4 -11  13        3.10       80.02    111.83 o 
   5 -11  13      100.47      142.36     63.30 o 
  -4 -10  13       27.18       83.31     63.96 o 
  -3 -10  13     1723.80     1954.82    310.63 o 
  -2 -10  13      125.38       62.64     59.38 o 
  -1 -10  13     1572.74     1517.00    124.18 o 
   0 -10  13        3.96       29.71     31.01 o 
   1 -10  13      588.08      581.04    142.43 o 
   2 -10  13      581.97      652.05    177.15 o 
   3 -10  13       69.48       44.30     49.81 o 
   4 -10  13     1480.84     1222.62    243.41 o 
   5 -10  13       48.35       21.04     64.70 o 
   6 -10  13      179.50      185.55     72.13 o 
  -5  -9  13       44.02        4.48     54.39 o 
  -4  -9  13       38.33       58.66     70.68 o 
  -3  -9  13      310.16      332.83    133.21 o 
  -2  -9  13      137.13      134.21     28.97 o 
  -1  -9  13        3.97       15.63     19.55 o 
   0  -9  13       17.42       45.71     23.90 o 
   1  -9  13       93.19      109.79     41.34 o 
   2  -9  13      167.14      191.25     49.12 o 
   3  -9  13      378.16      333.52     98.10 o 
   4  -9  13       22.26       50.41     48.52 o 
   5  -9  13      412.04      404.73    110.56 o 
   6  -9  13      112.33       25.87     99.60 o 
  -5  -8  13      668.44      508.82    144.42 o 
  -4  -8  13      131.04      178.03     90.44 o 
  -3  -8  13       41.19       24.04     87.99 o 
  -2  -8  13      107.44       94.43     45.59 o 
  -1  -8  13       20.85       23.17     12.44 o 
   0  -8  13      344.89      404.75     49.27 o 
   1  -8  13      164.24      139.30     54.30 o 
   2  -8  13      817.53      906.55     84.37 o 
   3  -8  13       19.31       74.79     32.07 o 
   4  -8  13     1138.47     1148.19    139.71 o 
   5  -8  13        0.09      109.32     54.36 o 
   6  -8  13     1586.60     1776.11    202.82 o 
   7  -8  13       75.93      167.55     59.66 o 
  -6  -7  13     1966.81     1871.30    277.22 o 
  -5  -7  13        0.60       57.44     67.63 o 
  -4  -7  13     3332.96     3542.17    372.96 o 
  -3  -7  13        0.04      -23.42     90.64 o 
  -2  -7  13     6611.31     6391.64    517.78 o 
  -1  -7  13       15.15       30.43     15.39 o 
   0  -7  13      854.15      651.44     78.12 o 
   1  -7  13      815.64      801.82     89.38 o 
   2  -7  13       11.06      110.31     43.14 o 
   3  -7  13     1588.24     1417.60    187.07 o 
   4  -7  13       33.33      105.02     77.80 o 
   5  -7  13      210.24      175.09     86.82 o 
   6  -7  13        9.34      193.24     89.14 o 
   7  -7  13       38.41      102.48     62.48 o 
  -6  -6  13       16.90       81.07     63.76 o 
  -5  -6  13       28.21       11.41     73.94 o 
  -4  -6  13       91.64       -4.48     83.92 o 
  -3  -6  13      189.78      135.66    103.27 o 
  -2  -6  13     1382.15     1200.72    128.87 o 
  -1  -6  13      316.22      287.58     54.24 o 
   0  -6  13       90.84       70.64     25.49 o 
   1  -6  13       41.44       93.35     69.54 o 
   2  -6  13      678.59      693.21     67.14 o 
   3  -6  13        3.37       84.40     34.60 o 
   4  -6  13      610.97      442.98     73.56 o 
   5  -6  13      189.90      209.85     83.87 o 
   6  -6  13      213.75      119.80     68.36 o 
   7  -6  13      301.80      262.18    127.00 o 
   8  -6  13      184.30       53.52     56.73 o 
  -7  -5  13       27.74       81.48     66.61 o 
  -6  -5  13     1492.98     1334.17    232.21 o 
  -5  -5  13       13.99      137.49     87.38 o 
  -4  -5  13      111.86      136.07    129.55 o 
  -3  -5  13        1.80      -53.16    104.70 o 
  -2  -5  13       70.44       74.34     45.36 o 
  -1  -5  13      347.82      277.37     76.76 o 
   0  -5  13        0.69       65.14     22.85 o 
   1  -5  13     1498.20     1574.62    100.70 o 
   2  -5  13      181.40      236.05     48.04 o 
   3  -5  13     4261.78     4086.02    210.28 o 
   4  -5  13       81.92      174.07     81.50 o 
   5  -5  13     2143.85     1893.08    149.21 o 
   6  -5  13      290.88      369.94     97.68 o 
   7  -5  13     2202.55     2369.92    237.74 o 
   8  -5  13      146.37      289.79    100.50 o 
  -7  -4  13     1875.40     2492.15    357.88 o 
  -6  -4  13       21.85       -1.83     68.85 o 
  -5  -4  13     6241.08     7164.60    251.56 o 
  -4  -4  13       49.24      120.38    138.51 o 
  -3  -4  13     2491.01     2521.48    254.21 o 
  -2  -4  13       71.56      102.78     64.62 o 
  -1  -4  13      503.05      699.14    192.49 o 
   0  -4  13      713.15      740.27     45.94 o 
   1  -4  13       91.01       35.77     24.49 o 
   2  -4  13      453.94      413.32     67.12 o 
   3  -4  13      425.79      471.51     58.90 o 
   4  -4  13     3540.10     3521.02    179.86 o 
   5  -4  13       11.42       65.39     39.24 o 
   6  -4  13     2014.17     1922.78    203.59 o 
   7  -4  13        3.70      108.80     75.97 o 
   8  -4  13      360.87      634.70    180.67 o 
  -7  -3  13        1.17      174.16     87.18 o 
  -6  -3  13        1.99      464.62    171.51 o 
  -5  -3  13       81.91       48.27     79.44 o 
  -4  -3  13      228.83      285.98    130.16 o 
  -3  -3  13      212.80       20.17     96.96 o 
  -2  -3  13      674.19      681.71     97.04 o 
  -1  -3  13     1355.84     1165.09    113.43 o 
   0  -3  13       85.62       98.68     40.81 o 
   1  -3  13        9.69       48.68     27.29 o 
   2  -3  13       81.36      151.31     45.10 o 
   3  -3  13      970.34      999.11    130.92 o 
   4  -3  13        1.13      159.34     43.58 o 
   5  -3  13     1255.33     1235.85    119.49 o 
   6  -3  13      387.04      391.30    191.37 o 
   7  -3  13      151.20      286.40    102.87 o 
   8  -3  13      449.97      597.52    129.77 o 
   9  -3  13      562.14      547.49    132.08 o 
  -7  -2  13      982.26     1451.50    242.60 o 
  -6  -2  13        0.18       49.70     75.98 o 
  -5  -2  13      465.33      742.65    175.99 o 
  -4  -2  13        6.52       65.18     83.72 o 
  -3  -2  13      160.99      152.56    103.07 o 
  -2  -2  13      280.14       44.40    101.44 o 
  -1  -2  13      397.55      340.36    176.80 o 
   0  -2  13     5479.55     5433.77     90.96 o 
   1  -2  13       76.46       76.51     41.54 o 
   2  -2  13     8584.72     8518.62    187.22 o 
   3  -2  13      362.84      360.20     63.77 o 
   4  -2  13    13577.77    14436.71    371.25 o 
   5  -2  13      130.90      191.10     61.78 o 
   6  -2  13      417.93      509.91    103.73 o 
   7  -2  13       25.04       17.67     58.51 o 
   8  -2  13       77.13      167.14     76.66 o 
   9  -2  13        4.43      102.08     42.40 o 
  -7  -1  13      149.87      371.53    133.01 o 
  -6  -1  13     3509.33     4133.49    369.90 o 
  -5  -1  13      211.94      168.86     72.72 o 
  -4  -1  13        6.82       79.03     81.27 o 
  -3  -1  13      104.88      263.37    137.08 o 
  -2  -1  13      571.08      369.70    140.55 o 
  -1  -1  13       28.99       75.99     62.46 o 
   0  -1  13       24.34       69.48     23.46 o 
   1  -1  13     7095.25     7311.63    152.32 o 
   2  -1  13      206.33      194.16     48.25 o 
   3  -1  13    10556.48    10581.06    170.05 o 
   4  -1  13      566.18      633.83     71.71 o 
   5  -1  13     4256.53     4250.32    151.53 o 
   6  -1  13       83.10       98.95     65.91 o 
   7  -1  13      202.92      264.23     64.03 o 
   8  -1  13        1.53       65.54     61.85 o 
   9  -1  13        2.55       98.39     57.05 o 
  -8   0  13        1.21      -15.07     75.16 o 
  -7   0  13      151.48      191.27    129.34 o 
  -6   0  13      203.23      149.56     95.33 o 
  -5   0  13      301.04      138.92     82.49 o 
  -4   0  13      112.08       70.88     84.33 o 
  -3   0  13      154.49      142.38    104.70 o 
  -2   0  13      118.74      326.52    105.51 o 
  -1   0  13      207.34      175.08     81.13 o 
   0   0  13      707.43      844.24     72.94 o 
   1   0  13     1195.29     1181.82     68.76 o 
   2   0  13     1107.59     1149.93     78.26 o 
   3   0  13      195.91      225.79     57.60 o 
   4   0  13     1639.70     1785.06     79.84 o 
   5   0  13     1068.76     1117.41     75.21 o 
   6   0  13      846.17      959.95    123.58 o 
   7   0  13       11.35       50.71     62.96 o 
   8   0  13      338.64      333.59     86.01 o 
   9   0  13      182.37      243.67     77.97 o 
  -8   1  13       30.00       -4.07     67.01 o 
  -7   1  13      242.82      284.56    124.05 o 
  -6   1  13       13.65       49.02     25.14 o 
  -5   1  13       70.44       77.41     25.36 o 
  -4   1  13     1720.95     1960.72    174.36 o 
  -3   1  13     3534.02     3753.81    238.52 o 
  -2   1  13     1890.91     2022.24    183.12 o 
  -1   1  13    11720.95    12093.00    168.70 o 
   0   1  13       61.46       58.21     31.11 o 
   1   1  13    39032.63    41009.42    293.75 o 
   2   1  13      228.91      275.75     46.28 o 
   3   1  13     6620.33     6671.01    152.02 o 
   4   1  13        5.76      114.22     43.28 o 
   5   1  13       17.65       84.60     46.08 o 
   6   1  13        4.44      111.22     41.56 o 
   7   1  13        6.09       96.81    146.05 o 
   8   1  13       44.19       56.62     62.06 o 
   9   1  13      713.77      564.78    250.34 o 
  -8   2  13       13.79      144.21     87.18 o 
  -7   2  13      935.38      866.70    218.15 o 
  -6   2  13        7.49       35.07     15.62 o 
  -5   2  13        7.25       61.89     30.54 o 
  -4   2  13      269.81      286.95     36.86 o 
  -3   2  13     1883.15     1761.33     85.18 o 
  -2   2  13      691.93      680.58     39.45 o 
  -1   2  13      206.20      262.32     40.58 o 
   0   2  13     5414.24     5675.45    126.15 o 
   1   2  13      627.74      618.43     61.53 o 
   2   2  13    15998.33    16139.33    195.40 o 
   3   2  13      218.86      195.76     35.75 o 
   4   2  13       67.89      127.53     53.92 o 
   5   2  13      115.36      103.35     43.05 o 
   6   2  13      222.59      217.25     55.03 o 
   7   2  13       57.83      126.91     47.28 o 
   8   2  13      348.72      403.80     98.72 o 
   9   2  13      429.59      390.78    171.71 o 
  -8   3  13      623.79      740.21    189.23 o 
  -7   3  13        2.58      111.62     86.26 o 
  -6   3  13      983.25      920.20     93.58 o 
  -5   3  13       57.42       59.53     56.33 o 
  -4   3  13       77.50      135.75     38.15 o 
  -3   3  13     1548.63     1470.16     79.46 o 
  -2   3  13      101.98      114.71     25.25 o 
  -1   3  13     2596.63     2630.65     93.33 o 
   0   3  13        4.68       12.77     28.87 o 
   1   3  13     2949.11     2828.41    101.70 o 
   2   3  13     2087.59     1988.97     79.16 o 
   3   3  13     2342.44     2318.22     97.50 o 
   4   3  13      260.92      250.67     51.40 o 
   5   3  13     1526.59     1506.95     89.55 o 
   6   3  13       73.05       99.69     33.00 o 
   7   3  13     1908.57     1836.68    118.13 o 
   8   3  13      117.58      189.70    145.23 o 
   9   3  13       46.34       58.81     75.77 o 
  10   3  13      362.38      223.04    123.23 o 
  -8   4  13        6.39       66.61     79.44 o 
  -7   4  13       82.57       83.66     34.18 o 
  -6   4  13      134.18      159.40     75.88 o 
  -5   4  13      821.62      837.15    123.38 o 
  -4   4  13     5471.68     5715.18    191.66 o 
  -3   4  13     4726.87     4693.88    162.09 o 
  -2   4  13    27383.63    28990.31    565.65 o 
  -1   4  13      496.98      503.27     44.07 o 
   0   4  13     6754.76     6179.06     97.28 o 
   1   4  13      149.65      165.20     31.78 o 
   2   4  13      101.44       74.11     34.70 o 
   3   4  13       52.29      115.70     43.08 o 
   4   4  13      103.87      101.35     36.76 o 
   5   4  13       46.19       93.09     39.82 o 
   6   4  13      615.13      587.50     66.55 o 
   7   4  13      640.18      475.26     66.69 o 
   8   4  13      533.16      354.33    131.48 o 
   9   4  13      394.78      379.23    163.05 o 
  10   4  13       52.40       87.81     69.13 o 
  -7   5  13       15.54       59.68     50.92 o 
  -6   5  13      580.21      429.39    176.19 o 
  -5   5  13       23.07       77.86     34.29 o 
  -4   5  13      484.96      505.10     70.15 o 
  -3   5  13     3099.39     3097.37    132.86 o 
  -2   5  13       20.63       46.59     25.25 o 
  -1   5  13     3354.00     2926.26    116.95 o 
   0   5  13       26.57       63.75     31.21 o 
   1   5  13     1840.97     1725.19     68.81 o 
   2   5  13       16.94       78.49     33.28 o 
   3   5  13     1137.09     1112.73     86.83 o 
   4   5  13      168.08      289.51     55.39 o 
   5   5  13      164.25      127.04     40.09 o 
   6   5  13      374.82      321.84     74.32 o 
   7   5  13       29.08       50.51     35.09 o 
   8   5  13     1225.61     1259.46    102.72 o 
   9   5  13      244.07      296.57    109.79 o
[truncated: 184,252 more chars]
